# Supplementary material for: Absolute Quantification of Human Liver Phosphorus-Containing Metabolites In Vivo Using an Inhomogeneous Spoiling Magnetic Field Gradient
Source: PLoS One. 2015 Dec 3;10(12):e0143239. doi: 10.1371/journal.pone.0143239 (PMC4669158; doi:10.1371/journal.pone.0143239)
Supplement: S1 File — Data for two compartment phantom demonstrating the suppression of signal from the surface compartment as the current through the gradient coil is increased Fig 4 (Table A). Data from single compartment phantom used to calibrate RF pulses in absence and presence of spoiling gradient field Fig 5 (Table B). In vivo spectra demonstrating suppression of signal arising from surface tissue using meanderline gradient coil Fig 6 (Table C). 1D profiles from the phantom in absence and presence of spoiling gradient showing region of signal suppression Fig 7 (Table D). Data representing the off-resonance efficiency of the adiabatic excitation pulse Fig 8 (Table E). Amplitude of all resonances from all studies (Table F). (XLSX) [file pone.0143239.s001.xlsx]

## Sheet: Table A
ppm	I = 0 A	I = 1.45 A	I = 2.8 A	I = 5.4 A	I = 10.2 A
-28.67	-936.04	-563.77	-633.31	-486.67	-322.95
-28.5186	-740	-603.38	-490.64	-500.75	-444.75
-28.3673	-445.96	-612.83	-416.39	-403.47	-598.68
-28.2159	-380.19	-727.49	-393.57	-293.48	-582.22
-28.0646	-669.53	-794.03	-368.5	-386.49	-406.75
-27.9132	-639.49	-604.28	-483.16	-434.29	-403.25
-27.7619	-404.28	-388.87	-549.64	-452.28	-519.07
-27.6105	-350.91	-437.52	-385.85	-466.3	-418.28
-27.4592	-422.89	-469.19	-195.24	-399.4	-238.32
-27.3078	-441.94	-190.26	-220.75	-169.39	-278.47
-27.1565	-417.78	-147.86	-263.76	-158.32	-593.11
-27.0051	-399.34	-361.12	-247.54	-398.02	-607.77
-26.8538	-368.95	-490.64	-328.02	-644.92	-379.91
-26.7024	-547.29	-390.95	-429.91	-574.51	-409.74
-26.5511	-784.09	-308.11	-450.42	-460.8	-469.28
-26.3997	-822.07	-384.12	-459.66	-459.24	-527.34
-26.2484	-675.23	-395	-487.38	-501.32	-699.99
-26.097	-485.83	-497.8	-455.35	-506.28	-707.9
-25.9457	-378.63	-641.8	-438.84	-400.93	-508.6
-25.7943	-442.06	-519.69	-431.22	-444.12	-444.67
-25.643	-432.17	-410.57	-399.06	-467.65	-314.18
-25.4916	-402.35	-443.49	-460.03	-511.68	-235.37
-25.3403	-315.33	-457.26	-447	-570.05	-195.9
-25.1889	-256.89	-531.49	-457.77	-539.33	-212.18
-25.0376	-389.82	-474.76	-449.3	-583.35	-287.39
-24.8862	-395.88	-417.82	-302.58	-562.34	-207.21
-24.7349	-370.39	-491.45	-178.66	-562.53	-37.296
-24.5835	-721.1	-371.52	-197.94	-452.01	-94.922
-24.4322	-957.32	-213.25	-303.87	-346.53	-409.71
-24.2808	-943.98	-293.59	-524.43	-326.98	-620.7
-24.1295	-856.29	-465.61	-678.47	-137.21	-647.44
-23.9781	-632.44	-471.76	-713.95	-264.79	-445.33
-23.8268	-503.53	-475.86	-843.68	-682.95	-171.03
-23.6754	-709.6	-606.37	-738.49	-755.4	-187.41
-23.5241	-854.32	-612.15	-327.03	-576.66	-224.38
-23.3727	-759.43	-629.62	-281.24	-357.76	-171.37
-23.2214	-744.21	-505.3	-696.27	-327.92	-175.71
-23.07	-848.8	-355.86	-949.63	-361.11	-231.5
-22.9187	-707.39	-416.58	-863.06	-318.3	-181.43
-22.7673	-531.89	-460.42	-601.98	-404.53	-121.51
-22.616	-742.37	-587.35	-294.71	-527.41	-220.15
-22.4646	-855.73	-582.99	-295.31	-328.56	-365.07
-22.3133	-664.81	-490.62	-393.12	-173.26	-542.56
-22.1619	-738.19	-480.18	-648.82	-281.53	-592.84
-22.0106	-764.94	-393.79	-905.39	-579.44	-368.8
-21.8592	-285.74	-287.87	-902.6	-806.27	-292.29
-21.7079	-175.7	-192.23	-797.29	-812.33	-650.9
-21.5565	-813.66	-283.39	-535.32	-792.36	-745.95
-21.4052	-1370.8	-336.48	-455.05	-852.66	-460.01
-21.2538	-1394.4	-377.6	-724.69	-661.59	-619.51
-21.1025	-730.86	-642.89	-530.21	-276.79	-989.23
-20.9511	-488.05	-739.38	-64.246	-91.337	-989.23
-20.7998	-500.34	-799	-110.54	-300.57	-929.17
-20.6484	-295.63	-726.75	-547.07	-650.14	-875.87
-20.4971	-211.09	-604.73	-784.46	-1079.9	-677.77
-20.3457	-355.52	-932.57	-619.81	-1062.5	-451.18
-20.1944	-676.58	-1378.9	-517.94	-936.47	-479.04
-20.043	-792.38	-1100.1	-707.07	-730.37	-686.28
-19.8917	-841.85	-600.36	-671.94	-481.81	-805.91
-19.7403	-697.98	-347.96	-706.37	-553.39	-625.9
-19.589	-419.59	-223.42	-1082.8	-473.13	-359.48
-19.4376	-333.54	-292.65	-1059.1	-631.9	-341.59
-19.2863	-381.93	-514.55	-933.89	-848.58	-781.76
-19.1349	-285.06	-579.71	-959	-615.84	-991.7
-18.9836	-327.04	-396.78	-782.29	-517.46	-675.24
-18.8322	-303.97	-383.34	-625.35	-599.94	-611.67
-18.6809	-463.53	-595.35	-785.82	-763.68	-577.47
-18.5295	-943.92	-567.04	-1063.6	-923.76	-430.97
-18.3782	-1204.8	-517.66	-806.93	-899.92	-428.27
-18.2268	-843.58	-576.45	-248.15	-798.72	-535.35
-18.0755	-656.3	-564.45	-163.52	-499.31	-795.41
-17.9241	-353.01	-935.38	-613.44	-393.01	-772.18
-17.7728	-377.61	-1177.3	-890.7	-422.07	-827.12
-17.6214	-737.75	-1003.8	-806.05	-874.48	-1222.1
-17.4701	-1289.2	-906.6	-629.46	-1474.1	-1111.7
-17.3187	-1771.2	-847.21	-408.29	-1144.6	-664.35
-17.1674	-1501.1	-966.35	-390.95	-715.73	-532.26
-17.016	-635.24	-1013	-514.05	-560.97	-544.8
-16.8647	-234.61	-656.54	-558.12	-529.49	-553.21
-16.7133	-284.05	-313.05	-572.56	-913.8	-81.289
-16.562	-801.14	-205.51	-540.06	-1242.4	-62.206
-16.4106	-1067.1	-460.54	-379.49	-973.49	-361.33
-16.2593	-723.63	-792.74	-549.37	-661.94	-352.87
-16.1079	-886.69	-1045.2	-1138.5	-591.71	-462.88
-15.9566	-1105.2	-1328.6	-1193.7	-463.45	-486.62
-15.8052	-1002.1	-1425	-807.81	-402.02	-268.69
-15.6539	-402.21	-1019.3	-630.9	-623.65	-578.31
-15.5025	-360.92	-438.02	-225.82	-174.25	-536.46
-15.3512	-688.6	-354.94	-68.844	-9.8184	-16.595
-15.1998	-655.24	-326.43	-361.83	-160.32	30.377
-15.0485	-969.35	-486.92	-347.97	33.977	-394.28
-14.8971	-1194.9	-569.61	-202.47	-76.522	-557.87
-14.7458	-1324.9	-480.42	-73.948	-311.06	-566.17
-14.5944	-1138.4	-630.95	-238.24	-436.18	-675.4
-14.4431	-785.25	-614.6	-564.49	-657.46	-756.9
-14.2917	-816.03	-729.91	-979.28	-483.29	-624.82
-14.1404	-881.73	-969.77	-1078.1	-492.26	-641.48
-13.989	-1148.2	-1377.8	-687.08	-956.45	-489.66
-13.8377	-1788.9	-1473	-1163.4	-970.66	-410.93
-13.6863	-1809.1	-1019	-1378	-575.81	-538.62
-13.535	-1310.3	-668.92	-545.47	-418.82	-751.54
-13.3836	-1141.9	-565.04	-152.34	-822.98	-535.11
-13.2323	-1337.7	-473.78	-883.67	-1549.2	-421.11
-13.0809	-1721	-627.85	-1182.4	-1616.3	-814.26
-12.9296	-1425.5	-684.57	-724.23	-1205.5	-853.55
-12.7782	-865.83	-429.41	-291.14	-1087	-946.08
-12.6269	-966.25	-532.29	-436.31	-590.03	-980.25
-12.4755	-920.53	-911.5	-879.69	209.56	-777.62
-12.3242	-69.256	-1019.5	-1216.6	211.73	-657.91
-12.1728	-93.718	-1182.9	-1900.9	-97.922	-568.25
-12.0215	-985.07	-1155.2	-1786.9	-167.99	-383.98
-11.8701	-945.07	-1054.7	-889.58	-334.87	-374.62
-11.7188	-839.02	-1074.8	-380.13	-428.94	-182.99
-11.5674	-1063.7	-788.19	-299.65	-275.05	-26.088
-11.4161	-1549.7	-129.05	-372.88	-522.97	-40.229
-11.2647	-2139.4	-270.35	-706.66	-1090.7	-444.55
-11.1134	-2557.2	-468.36	-1009	-1127.2	-642.4
-10.962	-2925.1	-504.48	-1038.7	-863.51	-576.95
-10.8107	-2518.7	-538.05	-845.48	-791.52	-835.74
-10.6593	-1547.7	-886.86	-300.45	-830.79	-857.98
-10.508	-1116.2	-593.47	-132.63	-622.91	-738.6
-10.3566	-1187.9	-64.575	-570.1	-103.43	-926.22
-10.2053	-1403.2	-709.27	-319.13	-107.25	-722.47
-10.0539	-1517.9	-1050	-272.95	-570.09	-576.15
-9.9026	-1306.3	-686.06	-693.86	-898.36	-566.23
-9.7512	-1115.4	-574.25	-901.04	-1201.1	-749.32
-9.5999	-1133	-816.49	-822.77	-1072.2	-860.98
-9.4485	-880.27	-998.55	-687.82	-840.4	-662.14
-9.2972	-917.09	-752.42	-612.28	-583.26	-375.82
-9.1458	-1317.1	-559.71	-580.81	-650.73	-398.26
-8.9945	-1476.8	-776.03	-258.98	-1017.3	-450.34
-8.8431	-1263.1	-1071	253.55	-795.76	-826.93
-8.6918	-756.18	-819.22	313.31	-446.79	-1488.3
-8.5404	-605.18	-621	-30.595	-403.3	-1626.5
-8.3891	-391.38	-998.55	-401.11	-490.85	-1056.7
-8.2377	-197.39	-1091.9	-812.52	-702.19	-348.96
-8.0864	-344.75	-1034.1	-878.28	-453.92	-44.23
-7.935	-793.79	-1086.3	-935.04	19.472	-50.519
-7.7837	-1021.5	-928.12	-727.29	425.43	49.059
-7.6323	-798.31	-737.94	-574.41	217.12	59.558
-7.481	-172.71	-617.23	-710.52	-362.59	-431.3
-7.3296	-565.55	-694.77	-611.74	-559.85	-288.19
-7.1783	-1717.7	-811.95	-194.06	-601.12	160.05
-7.0269	-1933.9	-680.64	456.63	-559.22	-172.64
-6.8756	-1161.8	-446.31	571.45	-604.44	-574.9
-6.7242	-647.21	-189.11	155.24	-183.59	-906.19
-6.5729	-1514.9	-270.67	-704.46	36.949	-943.56
-6.4215	-1925.3	-462.77	-960.99	-323.5	-642.63
-6.2702	-1466.3	-571.21	-888.2	-830.97	-516.65
-6.1188	-1007.9	-231.49	-628.05	-1090.6	-817.38
-5.9675	-962.61	145.37	-556.07	-932.04	-1036.7
-5.8161	-1263.3	12.008	-604.49	-542.5	-1054.6
-5.6648	-1482.2	-36.295	-713.44	-587.18	-678.09
-5.5134	-1779.4	-110.51	-881.99	-1208.6	-552.6
-5.3621	-1663.4	-701.6	-401.93	-1453.5	-650.93
-5.2107	-911.33	-736.38	140.14	-947.02	-843.53
-5.0594	-640.34	-332.76	371.73	-700.19	-1460.9
-4.908	-1289.6	-174.85	289.4	-748.36	-1038.7
-4.7567	-1169.9	88.05	87.353	-515.26	-201.71
-4.6053	-590.89	-130.11	-71.093	-321.6	-119.67
-4.454	-828.33	-53.614	-292.23	-537.8	-563.12
-4.3026	-1106.8	3.4679	-336.53	-692.71	-1071.4
-4.1513	-741.95	-197.74	-135.84	-489.47	-1187.3
-3.9999	-867.83	-83.237	-385.52	-575.88	-740.28
-3.8486	-761.74	-164.81	-639.23	-605.67	-59.765
-3.6972	-187.22	-282.32	-402.11	-623.71	-11.175
-3.5459	20	-225.66	-401.66	-881.17	-375.65
-3.3945	-292.66	-512.47	-506.98	-1173.3	-650.38
-3.2432	-648.8	-905.61	-186.04	-1168.6	-999.92
-3.0918	-668.42	-715.26	241.61	-981.57	-1262.1
-2.9405	-96.805	-342.41	275.45	-1032	-1092.5
-2.7891	494.54	-220.76	383.09	-1142.1	-703.7
-2.6377	691.77	-730.91	388.82	-732.35	-791.81
-2.4864	-194.62	-750.31	514.42	-280.56	-857.67
-2.335	-331.53	-121.18	675.65	-573.69	-482.17
-2.1837	701.95	276.27	688.25	-798.88	-446.26
-2.0323	678.04	624.2	715.14	-635.32	-555.79
-1.881	281.21	202.23	931.16	-674.66	-1032.4
-1.7296	22.279	-197.49	1209.5	-897.98	-1701.7
-1.5783	179.27	137.86	1147.2	-563.38	-1691.5
-1.4269	343.72	138.95	611.29	-235.02	-1092.4
-1.2756	606.44	191.15	381.9	-422.8	-592.05
-1.1242	1141.7	651.9	141.97	-379.56	-679.54
-0.9729	1494.4	612.37	200.13	-142.76	-1009
-0.8215	1885.7	647.94	806.9	119.98	-1080.5
-0.6702	2134.9	1246.6	1683.6	438.99	-558.08
-0.5188	1940.5	1592.3	1839.5	367.41	-192.97
-0.3675	1618.3	1633.7	1898.2	185.02	-274.74
-0.2161	2156.7	1587.5	2183.4	79.792	-389.2
-0.0648	3110.2	1549	2388.7	51.116	-380.17
0.0866	3548.1	2168.1	3094.5	362.28	-44.495
0.2379	3779.9	3333.2	4056.2	1078.8	449.95
0.3893	5120.3	4408.1	5407.6	1598.9	911.04
0.5406	6938.8	5599.1	6837.8	2301	1204.2
0.692	9190.1	7503.8	8553.6	3526.4	1714.8
0.8433	11740	10883	11295	5529.3	3328.3
0.9947	14602	14722	14534	8650.2	5965.5
1.146	18460	18200	18736	12268	9652.8
1.2974	23785	23594	24768	16754	14776
1.4487	32284	32468	33853	24416	22273
1.6001	48174	48370	49807	40246	36998
1.7514	76245	77289	78813	70662	67138
1.9028	112670	115470	117630	114110	111440
2.0541	128190	132060	134640	140120	137710
2.2055	98305	101680	103720	115700	113980
2.3568	55806	58065	59230	71491	71350
2.5082	30749	31570	32061	42547	43292
2.6595	17973	18363	18038	27008	27572
2.8109	10808	10991	10335	17953	17929
2.9622	6210.9	6223.4	5890.1	11893	11605
3.1136	2941	3199.7	3074	7578.5	7476.7
3.2649	944.13	1197.4	1231.9	4789	4947
3.4163	-215.92	-223.12	566.07	3238.3	3289.9
3.5676	-1046	-860.45	-148.18	2277.8	2471.7
3.719	-1615.2	-1811.9	-1869.5	1512.3	1813.1
3.8703	-2375.5	-2330.1	-2703	830.25	879.55
4.0217	-2841	-2742.4	-2657.2	350.89	-294.94
4.173	-2259.7	-3343.6	-2786.6	191.65	-723.43
4.3244	-2070.4	-3531.1	-3128.3	144.89	-765.77
4.4757	-2135.4	-3473.9	-3406.3	-276.99	-1078.8
4.6271	-2603.5	-3487.4	-3355.9	-728.84	-1518.8
4.7784	-3525.7	-3119.4	-3140.3	-775.18	-1489.2
4.9298	-3668.5	-2730.1	-3102.6	-941.29	-1024.6
5.0811	-3352.6	-2717.7	-3218.2	-934.94	-880.54
5.2325	-3188.9	-2958.9	-3160	-784.54	-830.14
5.3838	-2917.5	-3192.1	-3147.6	-757.16	-770.46
5.5352	-2761.6	-3292.7	-2563.3	-681.16	-1173.4
5.6865	-3160.5	-2979.4	-1710.9	-279.73	-1212.8
5.8379	-3358.2	-2801.9	-1727.1	-193.77	-749.74
5.9892	-3370.1	-2853.9	-2184.3	-812.51	-601.42
6.1406	-3342.6	-2982.9	-2286.5	-1439.8	-872.64
6.2919	-3139.6	-3083.3	-2119.9	-1420.4	-835.59
6.4433	-2960.3	-2901.7	-2186.5	-1425.5	-820.57
6.5946	-2672.2	-2883	-2231.9	-1347	-1201.1
6.746	-2666.7	-3263.5	-2292.4	-616.85	-1057
6.8973	-2662.9	-2958.5	-2629.2	-431.53	-506.12
7.0487	-2112.5	-2638.8	-2751	-370.45	-198.09
7.2	-1413.7	-2480.5	-2703.2	-445.25	-875.65
7.3514	-1536.1	-2436.4	-2693.8	-1040	-1237
7.5027	-2157.7	-2395.9	-2382.6	-1674.4	-965.08
7.6541	-2608.9	-2272.5	-1938.5	-1841.2	-727.98
7.8054	-2875.2	-2305.5	-1944.1	-1277.9	-627.18
7.9568	-2940.2	-2668.8	-2349.5	-782.41	-728.37
8.1081	-3155.4	-3271.1	-2450.2	-801.5	-1072.3
8.2595	-3832.4	-3376.7	-2552	-1170.4	-1037.1
8.4108	-3876.2	-2747.4	-2458.5	-1213.5	-421.02
8.5622	-3665.4	-2112	-2040.7	-985.94	-338.02
8.7135	-3387.4	-2134	-2055.2	-985.82	-906.79
8.8649	-3006.2	-2654.6	-2253.8	-829.99	-1262.5
9.0162	-3195.3	-2739.9	-2418.9	-577.99	-828.89
9.1676	-3105.3	-2650.7	-2285.2	-837.98	-191.43
9.3189	-2637.1	-2555.4	-2040.4	-908.9	-423.32
9.4703	-2558	-2334.8	-2156	-661.14	-1120.1
9.6216	-2396.2	-2247	-2412.5	-748	-1525.3
9.773	-2070.9	-1994.5	-2542.1	-1150.9	-1510.6
9.9243	-1809.7	-1667	-2603.3	-1456.2	-873.35
10.0757	-1687.9	-1427.5	-2633.9	-1229.3	-371.83
10.227	-1996	-1434.8	-2824.1	-1009.9	-759.4
10.3784	-2490.7	-1663.7	-2435.3	-1482	-1144.2
10.5297	-3049.9	-2030.7	-1701.3	-1268	-863.48
10.6811	-3660.4	-2089.9	-1456.1	-711.41	-910.99
10.8324	-3660.5	-2083.5	-1469	-645.23	-1122.2
10.9838	-2687.8	-2331.8	-1868.3	-1080.9	-1077.8
11.1351	-1909.4	-2484.6	-1959.9	-1456	-629.56
11.2865	-2133	-2467.4	-1446.6	-1444.8	-422.55
11.4378	-2602.8	-2824.3	-1567.4	-1188.7	-541.57
11.5892	-2242.5	-2754.2	-2214.7	-918.58	-423.36
11.7405	-2019.7	-2305.4	-2538.3	-858.79	-296.77
11.8919	-1964.3	-2031.7	-2066.9	-1063.5	-282.73
12.0432	-1658.7	-1751.6	-1287.5	-1403.1	-135
12.1946	-2276.6	-1601.3	-1103.2	-1545.5	-84.523
12.3459	-2942.5	-1756.2	-1289.6	-1637.4	9.1261
12.4973	-2762.8	-1719.5	-1544.8	-1864.9	-119.94
12.6486	-2536	-1449	-1183.9	-2021.3	-524.43
12.8	-2555.6	-1428.7	-1032.4	-1686.5	-641.08
12.9513	-2601.9	-1892.5	-1630.2	-1119	-981.03
13.1027	-2194	-2413.2	-2157.9	-1133.1	-715.09
13.254	-1688.2	-2094	-2161.8	-1543.3	-43.983
13.4054	-1410.2	-1807.3	-1767.2	-1409.2	-100.1
13.5567	-1186.2	-1804.9	-1487.4	-746.71	-415.69
13.7081	-1234	-1655.1	-1297.6	-605.27	-678.32
13.8594	-1573.6	-1710	-832.07	-1063.5	-417.35
14.0108	-1762.9	-1932.1	-630.76	-1406.2	-434.53
14.1621	-1799.7	-1776.5	-903.18	-1557.9	-912.73
14.3135	-1943	-1528.6	-1379.7	-1538	-1034.4
14.4648	-2136.2	-1561	-1950	-926.33	-473.38
14.6162	-2292.8	-1800.2	-2506.8	-427.36	-57.231
14.7675	-2217.8	-1984.3	-2390.5	-889.05	-298.09
14.9189	-2235.2	-2272.9	-2272.4	-1386.3	-430.09
15.0702	-1985.8	-2601.3	-2505.7	-1329.2	-468.49
15.2216	-1072.4	-2864.6	-2605.2	-1314.3	-718.9
15.3729	-409.26	-2849	-2389.3	-1329.8	-739.99
15.5243	632.69	-2889.7	-2182	-1513.3	-944.85
15.6756	917.06	-2908.1	-1990.9	-1718	-1141.1
15.827	721.56	-2664.1	-1581.1	-2080.7	-937.19
15.9783	1871.4	-2338.6	-1584.2	-2145	-400.2
16.1297	4481	-1767.4	-1878.2	-2286.9	-193.76
16.281	7428.3	-788.44	-1063.1	-2992.2	-975.62
16.4324	10085	1210.5	569.16	-3546.9	-1886.4
16.5837	14504	4470.7	3060.2	-3107.6	-2259.3
16.7351	21542	9560.7	7022.8	-1707.4	-2277.5
16.8864	32291	18614	13699	340.59	-2391.6
17.0378	49048	33522	25377	2829.8	-2337.7
17.1891	69842	53851	41729	5780	-1700.1
17.3405	88988	72326	57346	9811.1	-1690.1
17.4918	104580	86439	68938	15241	-1624.1
17.6432	121370	102870	81105	20150	-361.34
17.7945	136980	119870	93786	22147	-217.11
17.9459	138020	123770	97744	23225	-985.9
18.0972	124160	111480	88876	24303	-255.5
18.2486	108180	96000	75348	22462	692.4
18.3999	93011	82131	63602	17143	-48.169
18.5513	73858	64308	49173	12122	-1178
18.7026	51796	43390	31662	8638.9	-1211.2
18.854	33700	26030	16851	4955.7	-531.03
19.0053	22140	14452	7579.4	1087.7	-968.6
19.1567	15328	7288	2383.4	-1097.1	-1726.7
19.308	10888	3109.2	-706.24	-2200.5	-2160.3
19.4594	7048.5	1100.9	-2524.6	-2953.1	-2570.8
19.6107	4689.4	25.921	-3497.6	-2922.9	-2142.5
19.7621	3823.4	-1150.2	-4011.4	-2473.2	-1618
19.9134	3394	-2120	-4581.3	-2172.9	-1493.8
20.0648	2059	-2732.1	-4429.3	-2138.4	-711.25
20.2161	479.88	-3118.2	-3639.1	-2152.6	-208.72
20.3675	189.97	-3057.4	-3715.4	-1905	-474.94
20.5188	-57.556	-2676.1	-4226.7	-1907	-807.67
20.6702	-218.25	-2419.3	-3845.7	-2296.4	-1079.6
20.8215	-437.43	-2460.9	-2986.7	-2222.3	-1062
20.9729	-1069.1	-2343	-2610.5	-1723.2	-509.11
21.1242	-1353.1	-2060.4	-2763.4	-1590.8	-251.5
21.2756	-1436.2	-1710.3	-2426	-2047.8	-374.39
21.4269	-1177.5	-1409.2	-1776.3	-2215.1	-934.37
21.5783	-950.18	-1288.4	-1522.2	-1752	-1408.3
21.7296	-760.95	-1436.7	-1551.6	-1281.4	-1034.7
21.881	-1172.5	-1815.7	-1425.9	-1069.8	-604.21
22.0323	-1535.4	-1765.9	-1362.4	-1126.2	-757.73
22.1837	-1462.6	-1491	-1269	-1370.2	-1004.4
22.335	-1498.3	-1314.1	-1505.6	-1109.1	-977.62
22.4864	-1480.9	-1287.8	-2095.2	-508.19	-960.76
22.6377	-1174.4	-985.44	-1921.2	-288.65	-721.91
22.7891	-1356.2	-973.86	-1636.3	-408.17	-552.97
22.9405	-1355.5	-1453.4	-1956.1	-891.57	-239.42
23.0918	-1127	-1929	-2305.8	-1223.8	-246.54
23.2432	-1610.6	-1909	-2209.1	-937.62	-468.83
23.3945	-2643.7	-1832.1	-1309.4	-1003.6	-507.13
23.5459	-2568.2	-1757.6	-705.07	-1071.2	-339.06
23.6972	-1656.8	-1621.4	-963.33	-1068.6	-265.55
23.8486	-1510.5	-1655.2	-1435	-1124.9	-283.55
23.9999	-1910.5	-2321.9	-1772.3	-1146.4	-304.4
24.1513	-1806.6	-2777.1	-1702.8	-1112.2	-548.62
24.3026	-1769.3	-2478.1	-1599.4	-1561.1	-732.85
24.454	-2259.8	-1875.7	-1727.9	-1783.5	-658.1
24.6053	-2475.7	-1381.1	-1996.4	-1187.9	-699.64
24.7567	-1948.1	-1164.5	-1747.8	-422.4	-930.35
24.908	-1520.3	-1151.2	-1580.5	-172.53	-605.32
25.0594	-1519.2	-971.2	-1709.7	-509.44	210.77
25.2107	-1843.8	-934.52	-1751.3	-588.8	-58.815
25.3621	-1571.8	-1355.8	-1725.4	-576.8	-807.73
25.5134	-1562.8	-1808.2	-1748	-1007.5	-953.91
25.6648	-2289.4	-2055.6	-1946.7	-1084.8	-741.88
25.8161	-2415.4	-2166.6	-2055.2	-1157.5	-430.34
25.9675	-2216.9	-1680.4	-1876.7	-1253.8	-230
26.1188	-2498	-1149.7	-1579.5	-950.36	-227.4
26.2702	-2323.7	-1299.4	-1196.7	-651.87	-181.43
26.4215	-1846.4	-1321.1	-1235.5	-924.51	-88.431
26.5729	-2070.7	-900.53	-1412.1	-977.57	-252.89
26.7242	-2328	-729.18	-1514.8	-342.04	-679.19
26.8756	-2541.8	-953.35	-1445.2	196.92	-726.57
27.0269	-1731.9	-1802.8	-1229.8	-78.526	-324.49
27.1783	-798.8	-2289.3	-938.33	-28.397	-92.897
27.3296	-1026.2	-1611.7	-811.63	538.71	-509.45
27.481	-1897.8	-1246.3	-781.33	628.53	-659.63
27.6323	-2295.4	-1511.1	-948.64	483.75	-732.03
27.7837	-2195.8	-1439.7	-1532.5	216.79	-770.35
27.935	-1986.9	-1257.6	-1694.4	-630.51	-410.57
28.0864	-2275.7	-1319.4	-1236.4	-947.25	-212.74
28.2377	-2336.6	-1455.1	-913.06	-393.27	-479.67
28.3891	-1398	-1597.5	-1440.9	-179.51	-844.44
28.5404	-693.24	-1549.2	-1409.1	-282.54	-898.35
28.6918	-824.95	-1304.6	-1130.7	-595.42	-699.48
28.8431	-1354.8	-1056.4	-1404.2	-999.44	-544.08
28.9945	-2065.2	-1121	-1704	-812.45	-534.65
29.1458	-2007.4	-1124.2	-1859.3	-459.07	-502.27
29.2972	-1744.9	-1160.1	-1741.1	-564	-226.59
29.4485	-1857.8	-1453.4	-1330.9	-824.07	-134.89
29.5999	-2761.4	-2134.5	-925.29	-633.2	-36.226
29.7512	-2477.2	-1944.5	-923.85	-318.24	-1.346
29.9026	-2295.9	-1111.8	-1522.9	-361.05	-144.17
30.0539	-2469.4	-757.6	-1826.2	-474.9	-144.76
30.2053	-1640.6	-938.61	-1430.8	-665.17	54.238
30.3566	-624.74	-1124.1	-1096.1	-741.13	111.1
30.508	-830.37	-1519.1	-1339.3	-486.38	317.07
30.6593	-1353.5	-2008.9	-1643.3	-566.93	332.44
30.8107	-1435.7	-2262.4	-1628.8	-725.44	-58.189
30.962	-1171.9	-1932.6	-1821.6	-742.43	-268.73
31.1134	-1474.2	-1407.7	-1246.9	-284.19	-200.41
31.2647	-1958.5	-1096.9	-700.16	-282.12	-38.533
31.4161	-1918.6	-841.2	-606.93	-423.43	-34.857
31.5674	-1977.5	-693.26	-652.6	-141.12	-711.98
31.7188	-1868.1	-858.85	-1064.3	9.9376	-1044.9
31.8701	-1352.9	-909.23	-1287.9	-139.1	-785.12
32.0215	-1316.2	-808.8	-1117.4	-434.56	-436.19
32.1728	-1008.5	-758.6	-915.25	-553.32	-355.38
32.3242	-1056.2	-955.09	-984	-573.96	-637.34
32.4755	-1573.4	-1473.1	-1065.2	-400.02	-815.76
32.6269	-2529.5	-1591.1	-1452.6	-169.94	-869.43
32.7782	-2470.4	-1238.6	-1910.6	-44.303	-754.38
32.9296	-1604.5	-1302.9	-1599.1	-191.3	-541.77
33.0809	-1118.3	-1552.6	-1141.2	-587.39	-413.17
33.2323	-1025.2	-1363.9	-1179.5	-808.73	-546.32
33.3836	-1418.6	-1475.4	-1490.5	-888.09	-620.1
33.535	-1796.2	-1801.5	-1682	-845.94	-726.54
33.6863	-1457.3	-1799.4	-1622.4	-403.21	-605
33.8377	-809.96	-1877.5	-1379.6	-105.25	-162.86
33.989	-773.56	-1757.7	-1455.9	-150.45	-116.66
34.1404	-1229.1	-1299.3	-1686.7	-457.05	-392.36
34.2917	-1961.6	-893.51	-1631.5	-491.29	-497.79
34.4431	-1880.6	-868.36	-1050.2	-428.3	-496.85
34.5944	-1421.4	-1161.2	-578.99	-369.84	-838.18
34.7458	-1814.5	-1415.8	-291.55	-430.01	-866.86
34.8971	-1959.7	-1496.4	-561.88	-697.2	-336.93
35.0485	-1576.1	-1697.7	-1288.5	-901.74	-367.26
35.1998	-1120.6	-1681.3	-1368	-828.51	-563.22
35.3512	-1277.7	-1340.6	-1315.6	-631.22	-277.86
35.5025	-1692.5	-844.81	-1429.6	-456.09	-107.43
35.6539	-1921.2	-888.53	-1574.4	-320.1	126.24
35.8052	-2074.7	-1264.4	-1733.3	-480.93	154.98
35.9566	-1987.7	-1343	-1744.5	-804.14	-14.67
36.1079	-1545.6	-1411.1	-1453.3	-800.25	199.02
36.2593	-1655.2	-1370.9	-1159.2	-534.22	155.96
36.4106	-2280.5	-1043.6	-799.54	-111.29	-185
36.562	-2547.5	-1003.3	-644.9	383.99	-109.03
36.7133	-2070.6	-877.08	-498.53	471.1	107.97
36.8647	-1474.1	-481.18	-591.98	8.6562	-44.542
37.016	-1777.3	-176.02	-809.5	-227.25	-387.43
37.1674	-2164	-224.75	-1034.7	-83.233	-249.11
37.3187	-1334.3	-689.48	-1026.6	-34.132	-145.94
37.4701	-940.16	-1275.9	-960.22	-114.8	-364.72
37.6214	-1630.9	-1650.8	-820.91	-430.47	-286.43
37.7728	-1845.6	-1580	-420.21	-771.8	-217.36
37.9241	-1382	-901.22	-148.13	-1076.4	-464.7
38.0755	-1131	-529.61	-298.45	-886.16	-594.5
38.2268	-1184.4	-716.22	-648.12	-234.82	-93.425
38.3782	-1259.1	-974.83	-938.08	-65.925	341.84
38.5295	-1211.3	-878.55	-1251	-192.74	402.29
38.6809	-1144.8	-453.94	-1210.8	-340.12	407.83
38.8322	-1303.6	-498.52	-1056.6	-393.77	270.03
38.9836	-1349.9	-867.51	-1069.4	-404.21	-253.53
39.1349	-1254.3	-766.06	-1251.1	-538.59	-581.83
39.2863	-1087.5	-563.54	-1333.8	-481.37	-345.27
39.4376	-765.93	-476.74	-1048.1	-244.19	-0.3863
39.589	-465.74	-548.45	-837.83	-85.011	-262.33
39.7403	-530.25	-988.38	-866.34	-273.69	-583.86
39.8917	-517.67	-1436.1	-1055.1	-816.13	-458.9
40.043	-694.6	-1341.7	-1267.4	-1016.7	-239.28
40.1944	-1072.7	-774.75	-1412.2	-831.3	-231.66
40.3457	-1263	-460.92	-1245.2	-499.78	-262.34
40.4971	-1105.6	-836.48	-829.56	-241.52	-298.65
40.6484	-1081.7	-947.59	-827.83	-165.88	-492.91
40.7998	-943.5	-836.38	-949.82	-138.83	-507.75
40.9511	-621.94	-845.07	-867.32	-128.48	-222.91
41.1025	-885.81	-607.98	-574.68	-279.3	-372.81
41.2538	-1497.4	-558.87	-308.62	-323.09	-694.13
41.4052	-1522.5	-683.19	-369.97	-282.86	-443.71
41.5565	-1251.9	-470.59	-823.08	-286.89	83.813
41.7079	-1149	-347.06	-1103	-278.28	137.19
41.8592	-1196.4	-767.49	-668.05	-291.85	52.809
42.0106	-1081.8	-1031.3	-178.42	-195.14	112.37
42.1619	-870.94	-960.69	-102	76.577	98.913
42.3133	-807.89	-902.49	-329.42	18.462	-187.33
42.4646	-900.1	-941.92	-599.39	-104.57	-481.18
42.616	-1424.6	-1127.1	-702.99	-236.33	-643.1
42.7673	-1673	-1203	-570.89	-493.41	-672.56
42.9187	-1460.6	-1045.9	-302.4	-571.53	-272.79
43.07	-1307.2	-738.73	-293.34	-535.6	-102.61
43.2214	-1364.2	-574.19	-324.2	-401.61	-171.48
43.3727	-1316	-537.49	-154.45	-412.16	-157.86
43.5241	-983.85	-677.77	-83.596	-472.77	-75.466
43.6754	-592.72	-1030.8	-276.9	-395.45	15.037
43.8268	-449.43	-1124.4	-506.12	-325.91	-48.045
43.9781	-488.73	-1036.7	-540.03	-285.34	-198.78
44.1295	-518.33	-850.28	-498.26	-297.36	-152.01
44.2808	-383.3	-830.44	-421.63	-367.95	5.6287
44.4322	-391.91	-894.62	-491.13	-289.12	98.357
44.5835	-438.19	-857.6	-614.81	-214.45	-56.25
44.7349	-730.78	-826.95	-574.6	-194.59	-150.97
44.8862	-1008.8	-774.68	-605.35	-15.532	-49.284
45.0376	-976.56	-643.84	-668.34	12.373	6.4131
45.1889	-955.69	-758.72	-501.38	-21.651	45.073
45.3403	-1035.9	-662.02	-482.98	147.68	92.38
45.4916	-873.11	-504.93	-545.53	95.92	-36.361
45.643	-870.63	-574.67	-427.96	-116.25	-214.01
45.7943	-983.3	-526.13	-268.37	-184.56	-215.8
45.9457	-936.31	-320.16	-255.02	-261.7	-276.07
46.097	-998.26	-318.67	-463.96	-210.18	-314.57
46.2484	-1231.6	-500.82	-549.66	-173.61	-126.94
46.3997	-1348.7	-634.66	-521.63	17.922	-18.084
46.5511	-1197.7	-692.11	-455.91	143.16	-14.395
46.7024	-802.73	-673.45	-410.86	-120.52	-51.463
46.8538	-562.31	-642.16	-429.56	-186.52	-43.923
47.0051	-615.78	-588.22	-353.5	-121.52	-68.978
47.1565	-539.12	-410.05	-170.48	-90.802	-31.555
47.3078	-570.16	-332.06	-139.74	-192.4	127.18
47.4592	-693	-379.27	-301.38	-152.64	235.2
47.6105	-699.01	-511.62	-460.53	79.26	59.605
47.7619	-751.92	-513.06	-470.09	100.38	-104.13
47.9132	-629.15	-507.64	-469.81	28.411	-110.98
48.0646	-492.25	-570.9	-472.65	-64.51	-52.378
48.2159	-747.51	-728.01	-425.2	-70.182	-31.794
48.3673	-965.49	-790.38	-540.77	-88.801	9.2909
48.5186	-1063.7	-815.56	-608.48	-141.88	-32.632
48.67	-1092.2	-695.02	-617.09	-310.44	-206.87

## Sheet: Table B
	Surface compartment		Deep compartment
B1 (kHz)	I = 0 A	I = 9.4 A	I = 0 A	I = 9.4 A
0.1852	0.5773	0.0209	0.0956	0.0814
0.3704	0.864	0.0226	0.1837	0.1586
0.5556	0.9633	0.0441	0.2465	0.2102
0.7407	0.9979	0.0425	0.2815	0.2441
0.9259	1.0045	0.0371	0.3026	0.2632
1.1111	1.0057	0.0355	0.3121	0.2722
1.2963	0.995	0.0368	0.3145	0.2761
1.4815	0.9969	0.0459	0.3163	0.2794

## Sheet: Table C
ppm	I = 0A	I = 1.46A	I = 2.2A	I = 4.9A	I = 9.4A
22.61	-41.5674	19.3188	30.4047	-22.9293	14.2369
22.5121	-63.3778	37.2488	64.8355	-24.8117	27.5812
22.4143	-76.1255	3.5904	26.3787	-43.9763	15.1294
22.3164	-61.3243	20.7077	-16.3619	-51.149	10.3426
22.2185	-49.6554	-25.7167	4.5224	-72.8852	15.2185
22.1207	-55.4886	54.6552	26.7401	-7.4219	30.1548
22.0228	-47.3392	39.9407	-22.4196	10.4612	15.3494
21.9249	-101.954	159.888	-34.8894	-32.7268	11.3216
21.8271	-119.126	124.025	-32.3695	-17.5693	-1.8956
21.7292	-146.137	64.734	36.0184	11.4485	35.8604
21.6313	-175.567	64.4981	55.2329	45.0712	55.1658
21.5335	-163.797	-41.1127	86.0326	62.5437	55.5184
21.4356	-157.01	-79.8925	65.2261	55.1105	88.6159
21.3377	-84.1849	-38.2719	46.122	19.1166	80.8161
21.2399	-32.6045	-43.4457	-49.371	-1.7935	32.0369
21.142	-106.549	-38.6212	-52.0443	-0.4749	-10.1441
21.0441	-112.301	-141.906	-35.2894	49.4171	-16.589
20.9463	-110.141	-173.907	-51.8976	18.9271	26.2436
20.8484	-94.3489	-121.433	-78.2602	-42.2926	21.2028
20.7505	13.7925	-125.09	-103.269	-27.0053	57.5281
20.6527	47.0026	-33.3863	-104.514	-99.8724	65.0166
20.5548	-40.1672	-163.729	-88.3888	-97.471	24.2494
20.4569	-33.5717	-94.3157	-97.2831	-38.6705	44.897
20.3591	-53.1705	12.2162	-127.889	-16.3403	146.77
20.2612	-86.9298	-30.3107	-27.3973	24.65	131.621
20.1633	-89.0828	-3.214	-52.4748	15.231	48.8383
20.0655	-58.763	42.5989	-78.9752	-41.6669	13.0742
19.9676	-51.4038	-20.2793	-78.4493	4.887	77.3392
19.8697	-41.7383	106.044	-126.636	62.8231	29.7042
19.7719	45.0922	91.4606	-121.748	46.0719	45.7363
19.674	24.4342	153.064	-141.2	32.564	35.8001
19.5761	113.913	119.646	-162.404	-9.7701	101.409
19.4783	110.843	63.3796	-185.074	66.6911	72.3131
19.3804	125.627	69.0537	-120.623	76.7709	26.6179
19.2825	198.673	226.48	-80.7659	123.302	33.6262
19.1847	134.384	121.085	-11.8147	107.321	46.2276
19.0868	108.168	234.279	23.6169	106.552	0.8099
18.9889	205.428	174.568	1.4153	75.721	-5.621
18.8911	130.57	170.662	-73.6329	14.4549	31.1404
18.7932	-22.995	252.967	-103.681	10.8792	88.1794
18.6953	-7.3585	212.092	-29.8224	31.1198	87.1677
18.5975	-42.6066	193.445	-58.6907	114.303	177.371
18.4996	-61.6265	224.233	-16.8591	208.054	207.64
18.4017	69.8993	298.265	-35.8412	160.099	221.208
18.3039	131.488	335.949	-46.6434	148.165	262.505
18.206	52.8584	262.292	-35.7172	90.5758	228.062
18.1081	101.527	242.303	-38.0695	114.859	145.813
18.0103	80.0117	180.689	-69.0822	142.74	213.686
17.9124	71.9302	258.858	-109.927	92.7453	248.615
17.8145	39.8462	316.419	-210.335	-54.6555	209.43
17.7167	74.4212	140.58	-204.673	-105.176	205.563
17.6188	70.523	350.647	-76.7126	-58.7903	124.445
17.5209	45.1173	248.131	-21.0219	-17.5559	95.6074
17.4231	20.0155	175.637	19.8295	8.1135	2.482
17.3252	101.03	177.374	8.9821	-134.396	23.5185
17.2273	147.071	268.251	-89.9634	-245.397	46.0118
17.1295	148.852	185.775	-199.046	-171.505	24.5437
17.0316	20.8833	311.753	-137.346	-169.831	45.1212
16.9337	-1.5226	225.595	21.6481	-197.591	51.5496
16.8359	-4.7543	160.208	69.1267	-168.997	167.214
16.738	-3.2441	103.534	68.1605	-194.963	78.5806
16.6401	-25.6474	145.579	-17.3396	-200.203	33.2941
16.5423	15.119	200.351	-52.1367	-172.23	-14.1719
16.4444	15.9152	165.024	0.1178	-177.058	6.0515
16.3465	-39.6427	177.304	90.1182	-48.6266	-48.5673
16.2486	-4.9386	366.897	114.229	-5.2733	-43.6645
16.1508	-19.3565	158.712	-7.824	-140.607	107.952
16.0529	49.7198	101.754	-62.8571	-149.432	75.5733
15.955	90.9064	214.631	-121.425	-67.7806	84.6921
15.8572	88.8192	-4.0512	-113.973	-17.3853	-35.6668
15.7593	223.075	-2.6856	10.0531	-60.9776	-52.96
15.6614	249.288	84.5346	16.2089	-46.2895	-54.0405
15.5636	237.077	17.6163	30.0488	15.947	-87.443
15.4657	275.056	96.5661	30.1275	-4.3008	-16.3688
15.3678	239.842	67.3909	10.2197	10.0634	5.7804
15.27	206.05	266.697	32.3424	-22.9657	-178.597
15.1721	304.298	53.6924	-1.6833	74.7356	-315.301
15.0742	310.201	246.823	-19.7934	99.9902	-122.035
14.9764	211.375	196.375	60.2956	61.621	3.7723
14.8785	162.436	352.876	-74.1328	101.451	28.83
14.7806	51.6426	260.193	-22.7951	-49.697	-17.5132
14.6828	24.8398	-72.768	23.5923	11.2338	-53.7703
14.5849	109.352	-43.6997	135.813	48.6	-173.782
14.487	130.088	-68.6956	116.45	-14.8987	-144.891
14.3892	223.601	-92.7488	161.488	-38.2625	-116.936
14.2913	159.445	70.1475	118.204	-111.258	33.0416
14.1934	168.17	23.6346	30.3989	-194.652	41.0251
14.0956	98.331	43.8057	-63.1611	-83.21	14.7297
13.9977	127.479	63.5224	-130.487	11.3005	108.346
13.8998	-22.8324	27.0982	-51.1941	52.4132	155.793
13.802	-82.0512	57.4811	-27.5786	32.7617	78.0185
13.7041	-77.6246	34.6192	-9.0788	-57.4205	-38.0326
13.6062	11.3326	104.46	-73.6569	-101.923	50.5855
13.5084	50.7264	126.953	-2.6687	-94.1554	-0.1814
13.4105	-61.1365	-37.9553	-150.009	-211.614	89.6127
13.3126	-16.7285	-5.3162	-134.281	-135.614	131.413
13.2148	46.3104	-107.182	-63.5911	-89.2968	85.0669
13.1169	-45.6596	-24.604	-153.842	-77.1129	74.3185
13.019	-36.9784	25.3652	-118.039	-87.1466	48.6143
12.9212	42.3141	-50.3261	-3.6869	-144.192	39.566
12.8233	27.2781	-109.73	-18.4891	-42.6761	34.1939
12.7254	98.2737	-0.8982	78.5494	-21.737	84.504
12.6276	-21.0391	-132.883	128.424	-56.1141	-13.8892
12.5297	-67.216	-63.7359	185.131	-16.1463	41.3948
12.4318	-32.7893	-59.5093	51.6654	0.8273	-54.2636
12.334	-167.748	205.545	72.0228	81.4677	-61.704
12.2361	-168.859	119.375	-48.8013	14.436	-161.486
12.1382	-110.903	-61.8711	-47.8112	44.3931	-203.988
12.0404	-147.461	-54.8455	95.9887	-30.7629	-39.8118
11.9425	-144.916	-86.2866	150.594	2.5829	39.4249
11.8446	-182.65	-291.48	-59.6726	-94.8717	56.602
11.7468	-188.043	-216.803	-156.199	11.2881	1.2845
11.6489	-56.478	32.6201	-22.8183	76.714	-22.5036
11.551	43.6635	-7.9223	80.9273	113.058	26.3572
11.4532	0.516	-80.941	81.4215	113.971	-18.7547
11.3553	-54.9919	-28.0471	-4.3517	17.1063	130.824
11.2574	12.5985	-46.8716	-109.808	-185.886	111.755
11.1596	56.54	60.3345	0.2357	-243.352	99.9032
11.0617	27.6019	20.0937	91.5645	-348.643	130.83
10.9638	-126.447	-49.5952	171.562	-347.104	89.0997
10.866	-253.838	251.292	178.212	-347.085	44.6742
10.7681	-285.801	109.876	110.5	-120.935	39.3168
10.6702	-215.568	87.371	56.4076	-71.3191	-11.9694
10.5724	-158.369	-146.009	-15.0795	-29.2026	15.9586
10.4745	-37.4363	5.9492	-113.178	-184.755	8.0835
10.3766	39.1238	-70.5391	-42.3028	-126.441	262.429
10.2788	100.696	-81.2602	35.9291	-116.048	279.857
10.1809	183.357	-68.9083	32.702	-106.359	75.7309
10.083	16.6754	95.8488	52.6901	-35.161	36.8775
9.9852	-108.656	-134.534	64.8244	-49.2378	79.5585
9.8873	-91.9449	-302.574	93.2458	-197.875	31.0739
9.7894	-76.4985	-245.698	94.3519	-93.3576	-83.8405
9.6916	-110.624	-109.333	86.2306	-106.971	166.014
9.5937	-67.6301	-20.9063	124.97	-26.0676	246.737
9.4958	79.177	-69.8432	201.657	22.2893	63.9268
9.398	-60.5104	-191.571	136.38	-100.492	191.283
9.3001	75.4925	-187.516	74.5273	-150.713	280.504
9.2022	121.488	-143.105	48.786	-85.2516	194.29
9.1044	29.0798	32.2361	-17.2559	-33.9552	8.3389
9.0065	104.99	95.0799	26.6895	25.5852	-72.2497
8.9086	96.4313	-35.3777	123.01	-33.193	-32.977
8.8108	-52.7317	-262.796	89.6634	-54.5594	69.0562
8.7129	-73.2356	70.8329	-50.1726	160.016	43.1488
8.615	102.083	156.663	65.2333	52.3645	25.5839
8.5172	109.989	-117.229	112.953	34.2156	15.9386
8.4193	-62.905	-124.168	82.7466	90.3179	60.8131
8.3214	-25.485	-172.279	239.694	139.252	37.1019
8.2236	59.7629	-147.686	121.509	131.702	113.283
8.1257	136.392	-30.412	93.8061	-10.2668	122.835
8.0278	130.197	-89.5023	9.9985	-55.7296	143.237
7.93	61.1106	72.2791	-40.6997	31.4273	164.966
7.8321	16.5071	89.4479	-81.0748	57.4181	259.502
7.7342	22.3468	-48.4883	6.0872	-43.5432	183.321
7.6364	14.6618	-146.785	55.4287	72.7573	35.3045
7.5385	27.9995	-67.8114	48.1525	82.5337	105.227
7.4406	52.3786	1.3202	118.134	11.609	209.269
7.3428	-50.8351	-143.191	96.8074	19.7701	5.8126
7.2449	-41.2761	-89.1448	-83.9625	15.0568	-31.5053
7.147	-90.5788	-18.3422	-245.312	156.473	48.943
7.0492	-99.3774	28.4163	-183.377	-23.3687	-79.7579
6.9513	-126.306	123.33	-273.295	-129.856	-49.9205
6.8534	43.5778	308.599	-191.2	-114.375	-168.857
6.7556	64.0443	295.423	-130.229	-135.314	13.9188
6.6577	-5.1221	42.9292	-209.519	-215.06	-118.004
6.5598	66.6891	-27.0047	-258.204	-7.2695	-214.84
6.462	154.666	20.9306	-48.4224	17.4478	36.9036
6.3641	153.997	155.792	73.691	-39.2564	110.711
6.2662	158.871	125.567	49.2408	2.3171	-67.5992
6.1684	113.476	340.24	65.001	-21.402	-174.094
6.0705	127	253.8	82.7215	122.016	-28.7037
5.9726	65.6316	247.232	142.821	62.9647	26.3858
5.8748	-6.441	231.522	107.961	108.817	39.902
5.7769	-101.029	15.6578	18.8007	80.0774	79.1573
5.679	-45.9451	-169.375	69.5039	19.2297	40.5488
5.5812	159.787	-258.59	4.4608	-25.2787	-27.4831
5.4833	114.976	-21.8575	204.051	-124.305	4.4042
5.3854	327.079	-112.777	379.48	-152.28	130.553
5.2876	364.386	50.2777	486.457	-220.635	47.3063
5.1897	356.976	47.2044	693.691	-253.378	150.006
5.0918	488.926	464.744	877.892	-116.819	170.995
4.994	690.314	362.836	937.769	-66.2683	279.615
4.8961	809.117	505.423	988.432	77.762	153.21
4.7982	976.714	653.443	1176.99	67.8615	201.121
4.7004	1156.88	880.339	1245.55	188.219	139.692
4.6025	1216.8	996.35	1133.23	411.624	226.264
4.5046	1461.54	1138.52	1023.13	456.465	302.481
4.4068	1384.19	960.88	1024.36	474.431	310.963
4.3089	1292.82	670.48	1055.03	396.212	247.416
4.211	1242.51	633.359	916.251	226.495	164.619
4.1132	1262.33	578.555	896.135	74.9718	222.337
4.0153	1364.37	825.11	626.788	-3.1705	148.812
3.9174	1282.71	477.464	469.261	2.3577	90.6853
3.8195	1188.41	267.458	478.042	-59.1746	51.0006
3.7217	959.563	64.3329	380.161	14.9817	57.3376
3.6238	858.241	272.728	467.562	209.356	76.8667
3.5259	889.724	325.685	522.729	341.456	95.146
3.4281	962.487	601.245	690.997	524.572	159.224
3.3302	1100.21	688.446	997.101	696.393	194.887
3.2323	1391.77	902.331	1104.85	912.608	422.721
3.1345	1536.24	1031.94	1087.35	915.905	653.112
3.0366	1571.71	1046.31	1009.72	871.975	817.246
2.9387	1723.25	955.491	754.055	913.505	906.71
2.8409	1737.93	742.514	465.076	578.185	902.488
2.743	1648.84	416.023	137.088	246.904	843.568
2.6451	1536.05	-222.741	118.733	191.851	674.635
2.5473	1355.65	-120.939	77.2907	-7.985	482.576
2.4494	1328.7	92.8716	278.909	-22.8148	330.476
2.3515	1173.29	507.35	637.572	-98.0495	20.6223
2.2537	971.392	455.577	768.798	82.4692	2.057
2.1558	793.387	297.754	701.903	26.098	6.1711
2.0579	496.052	-13.2819	566.105	221.31	-65.3433
1.9601	110.563	-193.596	602.851	403.575	-50.3343
1.8622	118.553	-34.2545	784.87	685.636	-145.696
1.7643	-14.6112	153.75	1019.47	844.032	-107.209
1.6665	211.554	448.144	1252.73	1007.1	82.5421
1.5686	370.271	573.654	1431.58	1229.99	91.5553
1.4707	651.312	958.008	1598.93	1401.84	156.071
1.3729	949.452	1058.93	1815.7	1558.78	271.91
1.275	1384.46	1224.15	1796.8	1566.96	536.434
1.1771	1589.12	1545.39	1798.16	1604.51	668.006
1.0793	1663.2	1489.38	1799.69	1551.59	620.988
0.9814	1954.48	1349.84	1721.31	1548.33	660.742
0.8835	2114.72	1413.5	1510.93	1624.86	873.632
0.7857	2186.71	1534.09	1380.48	1581.34	1122.02
0.6878	2208.21	1489.34	1219.87	1517.89	1087.27
0.5899	2220.01	1448.97	1145.01	1384.67	1126.74
0.4921	2097.87	1461.7	894.832	1107.81	1138.79
0.3942	1924.57	1112.97	723.245	817.449	1085.79
0.2963	1506.68	794.399	620.168	580.033	1076.11
0.1985	1124.58	607.814	624.518	598.4	938.09
0.1006	903.439	763.241	538.213	484.591	740.109
0.0027397	632.234	379.408	324.171	353.846	730.525
-0.0951	517.739	248.041	161.308	339.105	672.7
-0.193	495.726	306.867	73.5419	169.71	530.998
-0.2909	330.97	49.6107	80.7904	127.8	370.98
-0.3887	243.246	-72.743	-53.0294	-40.4833	223.508
-0.4866	122.327	-204.107	131.126	108.797	111.246
-0.5845	97.9868	-82.321	133.83	153.965	-1.3439
-0.6823	44.3715	-14.1224	259.547	172.426	35.7312
-0.7802	-31.7497	-38.9905	294.272	37.9722	92.7864
-0.8781	13.0607	262.596	362.127	17.1917	14.4072
-0.9759	164.864	247.156	430.23	114.674	30.232
-1.0738	374.094	163.212	527.705	203.006	90.696
-1.1717	561.182	430.283	840.67	226.779	63.1619
-1.2695	833.562	626.891	1276.25	48.5809	96.9936
-1.3674	1048.67	1087.79	1537.56	31.6402	92.4922
-1.4653	1216.93	1256.8	1899.72	34.8753	84.9948
-1.5631	1746.78	1526.14	2145.86	60.0453	69.0214
-1.661	2394.66	2195.1	2525.09	16.5984	62.1783
-1.7589	3342.99	3178.19	3211.54	-31.377	144.886
-1.8567	4547.21	4443.95	3818.33	-74.7925	157.651
-1.9546	6092.76	5692.89	4275.57	141.94	61.2128
-2.0525	7210.06	6155.53	4023.4	223.41	-48.4256
-2.1503	7549.55	5382.39	3411.92	52.204	232.064
-2.2482	8141.65	4873.99	3631.26	43.9118	410.872
-2.3461	9106.82	5540.86	4081.54	-138.279	-46.1173
-2.4439	9115.46	6333.51	4402.89	-247.578	-138.352
-2.5418	7618.03	6852.46	4125.41	63.689	0.9224
-2.6397	4754.95	4958.24	3069.24	200.554	23.391
-2.7375	1785.66	1593.36	1428.49	-9.487	-20.6238
-2.8354	43.5855	-157.654	338.289	-188.184	69.066
-2.9333	-303.838	-278.28	119.751	194.992	28.5705
-3.0311	-25.1776	148.561	29.4069	156.96	16.9018
-3.129	-71.4946	287.511	-17.8748	428.016	50.7053
-3.2269	-148.071	481.788	106.096	789.841	47.686
-3.3247	-229.955	158.171	151.849	623.112	156.701
-3.4226	-66.4123	434.487	359.325	487.502	143.058
-3.5205	71.7942	178.517	741.46	613.687	327.046
-3.6183	423.903	1195.58	994.194	967.562	611.824
-3.7162	749.151	1124.94	1027.46	1329.14	986.252
-3.8141	826.778	1165.37	1077.21	1591.76	1117.19
-3.9119	856.02	1396.63	1179.37	1627.88	1199.5
-4.0098	1334.12	1575.46	1364.88	1674.16	1268.05
-4.1077	1841.3	2140.65	1635.18	1650.29	1187.69
-4.2055	2362.42	2935.93	1890.7	1745.94	1236.28
-4.3034	2990.91	3431.08	2146.89	1846.78	1393.69
-4.4013	3829.8	3492.85	2259.19	2003.49	1468.77
-4.4991	4312.73	3413	2167.53	2169.75	1596.38
-4.597	4331.95	3521.3	1959.15	2228.23	1466.4
-4.6949	4016.69	3130.5	1629.09	2109.6	1301.67
-4.7927	3539.18	2420.36	1125.19	1761.54	993.057
-4.8906	2730.07	1525.65	516.077	1298.52	618.424
-4.9885	1943.4	1127.11	282.702	739.827	335.93
-5.0863	1305.59	885.523	-177.526	234.525	190.535
-5.1842	666.499	319.634	-203.964	87.4937	-142.014
-5.2821	258.352	58.2062	-328.615	93.4064	-184.112
-5.3799	170.391	26.7604	-235.248	182.938	-241.93
-5.4778	301.853	43.9251	-45.1584	36.7647	-75.5809
-5.5757	161.977	29.4908	80.3562	-4.4398	-157.192
-5.6735	-48.6897	36.3562	-11.9448	65.8578	-235.889
-5.7714	-124.306	364.181	-35.8344	19.4592	-231.8
-5.8693	-59.039	102.623	47.7525	178.114	-123.052
-5.9671	-21.7629	181.343	64.6613	378.841	-62.7707
-6.065	59.9577	62.3844	78.5961	234.517	-66.0838
-6.1629	98.5586	169.564	120.573	168.018	47.8821
-6.2607	136.476	136.251	99.3612	-7.7802	65.6083
-6.3586	-23.8559	17.5893	133.729	82.2884	79.5317
-6.4565	72.2416	-218.894	142.446	138.105	117.293
-6.5543	98.8788	-145.672	96.2798	108.76	3.4886
-6.6522	147.216	104.784	-79.502	101.064	34.3227
-6.7501	117.846	6.0505	-75.9643	189.111	-159.613
-6.8479	203.604	18.1516	-162.542	-210.238	-177.638
-6.9458	227.326	66.3085	36.3616	-224.866	-301.202
-7.0437	141.846	103.271	35.6507	-405.847	-96.6648
-7.1415	-75.3435	199.274	73.4342	-384.998	-0.9005
-7.2394	1.0538	198.926	97.9323	-250.371	0.337
-7.3373	-188.337	110.54	-60.4731	-162.021	-3.0384
-7.4351	-227.084	175.702	122.329	76.8229	-141.993
-7.533	-313.508	293.457	185.561	118.637	-118.394
-7.6309	-337.927	229.546	181.427	111.832	4.893
-7.7287	-330.997	666.569	18.4424	156.524	42.1222
-7.8266	-264.374	650.823	44.0534	137.655	119.484
-7.9245	-323.713	533.065	379.704	344.164	126.367
-8.0223	-265.671	736.05	556.84	483.292	232.084
-8.1202	-161.602	621.534	625.905	578.739	318.382
-8.2181	-162.564	902.272	853.344	731.366	445.188
-8.3159	-101.81	986.02	754.603	814.793	444.729
-8.4138	55.2014	1217.53	860.126	988.3	397.634
-8.5117	259.316	1398.57	1050.36	1222.83	468.031
-8.6095	434.878	1784.88	1195.74	1239.32	606.949
-8.7074	840.232	2026.22	1266.73	1392.71	706.715
-8.8053	1224.72	2372.36	1423.76	1847.94	878.856
-8.9032	1628.69	2833.03	1777.27	2123.95	1094
-9.001	2031.48	3158.01	2127.72	2149.69	1344.78
-9.0989	2372.45	3387.04	2295.55	2395.09	1467.82
-9.1968	2980.92	3599.88	2571.21	2670.09	1649.75
-9.2946	3486.25	4226.29	2675.13	2934.64	1851.2
-9.3925	3927.78	4326.02	2747.76	3138.66	1902.79
-9.4904	4384.86	4678.82	2739.55	3242.12	1945.15
-9.5882	4566.83	4624.46	2700.94	3274.94	2048.91
-9.6861	4513.03	4402.69	2522.38	3217.06	2044.71
-9.784	4292.81	3843.26	2194.31	2998.43	2023.16
-9.8818	3715.52	3385.94	1797.18	2778.98	1874.89
-9.9797	3240.49	2550.46	1211.44	2438.66	1500.54
-10.0776	2507.07	1996.6	552.516	2177.41	1230.73
-10.1754	1744.6	1311.11	75.8673	1775.16	998.096
-10.2733	1221.44	747.739	-169.065	1409.86	766.255
-10.3712	965.918	618.246	-237.836	1124.45	494.839
-10.469	945.385	814.386	49.0312	976.862	304.478
-10.5669	796.184	781.916	90.1022	802.045	191.999
-10.6648	692.66	637.591	56.9915	506.936	90.9305
-10.7626	705.057	610.867	156.404	236.476	-141.182
-10.8605	405.018	684.598	121.075	204.605	-151.658
-10.9584	258.589	642.072	62.7409	89.2639	-271.888
-11.0562	190.214	499.853	1.1373	-130.608	-309.828
-11.1541	57.2358	225.587	-17.0832	-83.0691	-400.615
-11.252	34.1711	28.1654	-54.0887	7.82	-316.388
-11.3498	-18.9897	26.768	2.8391	52.0962	-213.284
-11.4477	116.41	59.2506	94.5976	13.9538	-130.442
-11.5456	121.503	57.7281	113.001	142.335	-2.1884
-11.6434	193.592	5.4809	-2.1362	202.339	18.8377
-11.7413	359.98	130.789	-2.5193	162.162	-25.4029
-11.8392	369.972	11.9331	-55.0129	109.682	-49.2623
-11.937	213.869	-172.807	47.4551	143.993	-54.2811
-12.0349	163.976	58.8496	121.797	185.054	-59.6879
-12.1328	78.5954	-82.8173	117.407	54.0432	33.5511
-12.2306	39.0311	-134.527	144.677	14.817	-212.615
-12.3285	170.586	-49.4349	162.323	98.2341	-230.975
-12.4264	328.564	-53.568	188.861	214.153	-206.004
-12.5242	186.268	-178.015	298.108	283.43	-180.181
-12.6221	268.001	-94.7367	183.68	209.925	-148.98
-12.72	237.066	-65.1299	-9.4834	123.496	-81.8791
-12.8178	249.768	-249.591	-116.444	-26.6982	-86.3541
-12.9157	139.409	-213.516	-2.2627	-28.7744	-168.882
-13.0136	112.292	-122.301	-162.614	-51.3201	-59.938
-13.1114	22.7215	-127.342	-259.123	60.8	-34.8193
-13.2093	43.0973	-190.037	-228.719	54.023	-53.5292
-13.3072	30.463	-364.78	-188.284	53.786	-50.9288
-13.405	83.5741	-75.9693	-259.313	49.5262	-89.5873
-13.5029	98.8288	58.3015	-329.299	-90.3194	-12.893
-13.6008	-5.2772	58.3127	-323.737	-124.314	93.7656
-13.6986	-150.249	-181.521	-169.121	-50.0196	-50.8229
-13.7965	-233.589	116.592	-122.947	-33.9456	-124.971
-13.8944	-112.804	36.7418	-203.709	59.7397	-27.4979
-13.9922	71.2023	-218.978	-188.9	-161.577	87.6748
-14.0901	94.726	-291.477	-230.016	-306.167	73.8035
-14.188	-23.7376	-480.663	-177.551	-227.251	-38.8556
-14.2858	-114.493	-366.443	-8.8399	-104.047	-2.0462
-14.3837	-167.645	-265.726	4.6936	-160.773	24.4878
-14.4816	-99.6968	90.5795	-31.2134	-171.647	98.4027
-14.5794	-5.554	-193.434	-71.9135	-163.889	40.7547
-14.6773	-119.521	34.3258	-205.599	-144.716	5.4651
-14.7752	22.7288	216.95	-295.462	-189.349	12.262
-14.873	8.8686	134.531	-246.696	-206.004	4.1333
-14.9709	4.0884	178.16	-98.4931	-114.901	217.073
-15.0688	-24.4909	159.93	-31.0453	-56.2576	78.1425
-15.1666	22.5174	-2.0682	53.4546	-40.2932	-59.0563
-15.2645	60.6684	108.258	7.8142	29.7738	-48.8492
-15.3624	-30.6828	-52.2565	29.8411	-56.275	-128.32
-15.4602	89.2189	-22.1307	10.3426	-128.658	-18.0813
-15.5581	240.639	-114.946	-5.8736	-25.5944	92.1966
-15.656	69.5017	-134.639	61.461	133.698	60.8444
-15.7538	-8.4069	-75.4011	28.3671	140.359	81.1924
-15.8517	20.4579	401.574	156.016	151.896	5.571
-15.9496	96.4513	84.0944	111.332	269.18	69.3107
-16.0474	165.929	-104.033	-43.3019	162.448	-4.2582
-16.1453	279.245	-148	-91.4997	185.298	-66.8052
-16.2432	220.755	-22.5144	-117.877	346.325	42.5122
-16.341	161.814	16.6964	-56.0499	358.126	117.717
-16.4389	118.777	-57.4958	31.3669	404.298	9.8199
-16.5368	-5.4112	-84.2397	94.7578	470.438	-116.987
-16.6346	-7.05	124.801	133.507	325.142	17.0895
-16.7325	-26.4548	120.964	-63.6684	287.006	95.5526
-16.8304	-9.1837	147.584	-44.7549	300.627	-44.2842
-16.9282	122.794	284.724	-146.25	178.602	-110.397
-17.0261	133.509	316.199	-137.354	131.528	-93.6736
-17.124	-5.0081	92.7749	-133.935	-5.7519	153.976
-17.2218	32.2735	537.974	-66.8609	-17.2556	194.752
-17.3197	32.3844	859.041	-61.5876	49.7577	267.175
-17.4176	84.3554	655.222	-75.5708	93.2038	244.874
-17.5154	17.217	825.763	-109.192	56.0694	245.657
-17.6133	184.107	1099.91	-5.8328	75.3797	199.531
-17.7112	178.75	1353.91	208.538	93.9176	368.503
-17.809	280.568	1371	352.651	87.4658	585.581
-17.9069	373.573	1852.43	726.438	241.307	829.77
-18.0048	570.88	2410.45	1119.03	582.725	999.078
-18.1026	762.608	2973.31	1375.76	970.002	1189.51
-18.2005	1069.77	3143.24	1698.65	1207.42	1412.08
-18.2984	1529.79	3328.5	1972.74	1699.76	1556.79
-18.3962	1976.48	3579.33	2028.06	1995.81	1683.64
-18.4941	2282.06	3575.97	2014.64	2105.35	1572.65
-18.592	2639.65	3828.67	2062.51	2148.17	1453.82
-18.6898	3005.35	3817.68	2211.7	1994.04	1287.15
-18.7877	3159.3	3893.25	2182.24	1852.75	1062.67
-18.8856	3241.6	3765.61	2034.16	1804.08	873.36
-18.9834	3202.37	3605.01	1897.5	1787.82	624.243
-19.0813	2991.74	3491.7	1722.29	1543.74	426.321
-19.1792	2829.81	3165.93	1588.55	1261.63	146.603
-19.277	2576.71	3267.93	1396.32	1121.28	222.094
-19.3749	2412.55	2857.96	1155.63	1071.46	265.803
-19.4728	2347.44	2556.26	992.508	1056.97	208.735
-19.5706	2171.52	2433.08	846.986	1005.57	128.698
-19.6685	2054.88	2308.66	723.095	743.058	56.5993
-19.7664	1682.65	1930.25	594.866	468.214	95.0453
-19.8642	1351.95	1809.09	456.331	375.82	53.8432
-19.9621	1095.9	1464.43	399.521	384.66	15.5032
-20.06	1038.6	1458.52	422.465	397.516	-17.0252
-20.1578	973.185	1013.69	292.196	322.971	63.5349
-20.2557	876.761	904.206	161.744	258.407	-66.1466
-20.3536	866.449	988.998	86.6411	174.408	-84.7608
-20.4514	734.366	786.317	173.417	222.457	-113.679
-20.5493	568.328	724.308	58.6646	241.336	-132.137
-20.6472	561.503	434.417	-41.269	26.8284	-39.5158
-20.745	478.457	503.589	-7.1691	23.7168	-8.198
-20.8429	408.258	472.471	-37.0659	60.8841	26.4345
-20.9408	280.473	303.308	-29.9283	128.113	16.8959
-21.0386	291.218	190.344	-20.7255	164.187	25.0242
-21.1365	216.011	-32.1737	-16.4264	39.8883	25.6634
-21.2344	104.969	-18.5487	-36.0416	-47.0274	15.982
-21.3323	-97.792	-80.9566	-13.534	-62.581	-0.956
-21.4301	-111.154	-27.1339	-94.5908	-78.5011	-8.0864
-21.528	-68.2026	25.3104	-143.851	-21.2927	-13.3451
-21.6259	-52.2534	-54.7814	-89.9968	121.512	-51.668
-21.7237	-61.9972	-234.567	-9.7082	24.3802	-43.991
-21.8216	-152.355	-114.204	2.3334	-0.22	24.7503
-21.9195	-142.448	-172.85	-3.553	-14.8211	136.62
-22.0173	-102.402	-288.663	45.9515	-53.9555	41.6816
-22.1152	-34.339	-192.8	30.1659	-89.1555	-66.3088
-22.2131	-122.382	-241.419	-57.591	-97.9534	-75.3863
-22.3109	-96.654	-83.6778	26.5621	-104.882	-123.54
-22.4088	-36.2786	-231.734	65.4718	-82.4726	-115.55
-22.5067	-67.3787	-148.746	14.2144	-81.2586	-30.5041
-22.6045	-9.0776	-153.87	-74.1683	-55.772	-6.4905
-22.7024	-6.4983	-58.2644	-141.072	76.4549	-55.5978
-22.8003	-98.764	-112.087	-63.8933	32.8897	-87.914
-22.8981	-136.998	3.5045	-29.0277	58.0824	-81.5276
-22.996	-87.3231	-65.6474	-45.8712	93.5731	-45.5269
-23.0939	30.1372	-79.7004	-28.8198	80.6742	2.1467
-23.1917	62.26	-167.812	-60.2697	5.6882	7.0976
-23.2896	40.9219	-161.14	-165.617	4.1169	-0.6576
-23.3875	-15.0801	-13.8425	-209.257	-58.1945	-36.5564
-23.4853	-56.5972	-6.0765	-92.5858	70.5451	-30.8893
-23.5832	-33.8341	7.235	-26.9799	93.4703	-12.4472
-23.6811	11.3568	-15.7363	-43.0482	21.8325	41.9195
-23.7789	10.0428	-21.2718	-37.8914	31.8832	-8.9527
-23.8768	-44.7086	37.4413	-91.8434	43.8738	-37.261
-23.9747	-95.8301	-113.549	-115.218	11.0558	10.4029
-24.0725	-70.2542	-69.195	-2.3291	21.6807	41.9333
-24.1704	-57.9136	-4.4487	-31.4906	31.2571	58.5918
-24.2683	-80.7408	121.738	-82.0164	-5.9595	87.0603
-24.3661	-77.6684	159.412	-105.22	99.7309	45.2404
-24.464	-8.0291	112.623	-16.4162	165.175	-1.6663
-24.5619	0.8446	159.517	7.082	65.2776	61.342
-24.6597	36.18	88.8428	-5.0395	40.6421	61.5669
-24.7576	27.5446	111.948	51.9055	107.673	88.4101
-24.8555	12.5258	60.781	17.6029	74.1136	75.7734
-24.9533	-52.669	-20.6109	-39.2609	28.3488	39.1583
-25.0512	3.9875	16.8204	8.4983	24.1024	24.9666
-25.1491	1.0828	46.1227	8.1588	83.3385	-11.9822
-25.2469	-21.8057	145.144	17.336	100.361	-42.6127
-25.3448	-80.2406	107.632	1.7392	89.1744	6.6661
-25.4427	-72.3246	25.7347	14.5758	104.982	12.501
-25.5405	-23.5002	16.0085	14.0534	92.889	6.3569
-25.6384	-15.0424	-12.6243	32.3795	63.0986	3.4983
-25.7363	-29.3566	72.6097	31.7616	41.315	4.99
-25.8341	-31.6027	60.6498	80.9072	63.9425	-57.4032
-25.932	-15.7707	39.0441	40.7237	13.226	-93.7168
-26.0299	-25.2934	27.9402	35.2189	6.5466	-76.4859
-26.1277	0.4968	23.0862	8.3417	33.1315	-88.4458
-26.2256	-4.4329	67.8198	21.8747	60.6436	-124.632
-26.3235	-26.615	95.019	3.1504	70.1871	-78.9795
-26.4213	-9.3821	42.3717	-20.2653	63.066	-24.7237
-26.5192	25.9332	49.3256	-0.265	79.3844	-57.3111
-26.6171	12.3983	-90.2612	38.3589	83.3464	-77.3436
-26.7149	78.1806	22.239	60.4139	95.8561	-94.5898
-26.8128	107.647	70.4242	6.2075	71.8175	-87.7738
-26.9107	35.5664	94.6921	0.4472	40.6346	-67.1311
-27.0085	0.8047	67.7408	15.7405	60.7117	-99.4968
-27.1064	49.7298	1.6081	-5.4051	49.4526	-67.1062
-27.2043	64.9091	44.0718	-15.282	-9.2384	-55.1947
-27.3021	21.7101	53.3498	36.8172	-0.8573	-31.3775
-27.4	-1.4211e-14	-5.3291e-15	12.4252	-1.4211e-14	-62.023

## Sheet: Table D
ppm	I = 0 A	I = 9.4 A
-14	0.0090221	0.0133
-13.9217	0.0098271	0.0137
-13.8434	0.0106	0.0141
-13.7652	0.0114	0.0145
-13.6869	0.0122	0.0149
-13.6086	0.013	0.0153
-13.5303	0.0139	0.0156
-13.4521	0.0147	0.016
-13.3738	0.0155	0.0164
-13.2955	0.0146	0.0155
-13.2172	0.0136	0.0144
-13.1389	0.0126	0.0134
-13.0607	0.0116	0.0123
-12.9824	0.0106	0.0112
-12.9041	0.00955	0.0102
-12.8258	0.0085309	0.0091079
-12.7476	0.0075119	0.0080402
-12.6693	0.0073133	0.0086591
-12.591	0.0073491	0.00976
-12.5127	0.007385	0.0109
-12.4344	0.0074208	0.012
-12.3562	0.0074567	0.0131
-12.2779	0.0074925	0.0142
-12.1996	0.0075284	0.0153
-12.1213	0.0075642	0.0164
-12.0431	0.0088408	0.0167
-11.9648	0.0107	0.0167
-11.8865	0.0126	0.0167
-11.8082	0.0145	0.0167
-11.7299	0.0164	0.0167
-11.6517	0.0183	0.0167
-11.5734	0.0202	0.0168
-11.4951	0.0221	0.0168
-11.4168	0.0222	0.0164
-11.3386	0.0208	0.0158
-11.2603	0.0194	0.0153
-11.182	0.018	0.0147
-11.1037	0.0166	0.0141
-11.0254	0.0152	0.0135
-10.9472	0.0137	0.0129
-10.8689	0.0123	0.0123
-10.7906	0.0114	0.0125
-10.7123	0.0112	0.0136
-10.6341	0.0109	0.0146
-10.5558	0.0107	0.0157
-10.4775	0.0104	0.0168
-10.3992	0.0102	0.0179
-10.3209	0.01	0.019
-10.2427	0.0097017	0.0201
-10.1644	0.0097433	0.0207
-10.0861	0.0104	0.0206
-10.0078	0.011	0.0205
-9.9295	0.0116	0.0204
-9.8513	0.0122	0.0203
-9.773	0.0129	0.0201
-9.6947	0.0135	0.02
-9.6164	0.0141	0.0199
-9.5382	0.015	0.0199
-9.4599	0.0167	0.0205
-9.3816	0.0184	0.0211
-9.3033	0.0201	0.0217
-9.225	0.0218	0.0223
-9.1468	0.0235	0.0229
-9.0685	0.0252	0.0235
-8.9902	0.0269	0.0241
-8.9119	0.0285	0.0246
-8.8337	0.0291	0.025
-8.7554	0.0296	0.0253
-8.6771	0.0302	0.0256
-8.5988	0.0307	0.026
-8.5205	0.0313	0.0263
-8.4423	0.0318	0.0266
-8.364	0.0324	0.0269
-8.2857	0.0329	0.0273
-8.2074	0.0314	0.0273
-8.1292	0.03	0.0274
-8.0509	0.0285	0.0275
-7.9726	0.027	0.0275
-7.8943	0.0255	0.0276
-7.816	0.024	0.0277
-7.7378	0.0225	0.0277
-7.6595	0.021	0.0278
-7.5812	0.0219	0.0292
-7.5029	0.023	0.0307
-7.4247	0.0242	0.0322
-7.3464	0.0254	0.0337
-7.2681	0.0265	0.0352
-7.1898	0.0277	0.0367
-7.1115	0.0289	0.0382
-7.0333	0.0301	0.0397
-6.955	0.0284	0.0388
-6.8767	0.0259	0.0372
-6.7984	0.0235	0.0356
-6.7202	0.021	0.0341
-6.6419	0.0185	0.0325
-6.5636	0.0161	0.0309
-6.4853	0.0136	0.0293
-6.407	0.0111	0.0278
-6.3288	0.0107	0.0274
-6.2505	0.0114	0.0276
-6.1722	0.0121	0.0278
-6.0939	0.0127	0.0281
-6.0157	0.0134	0.0283
-5.9374	0.0141	0.0285
-5.8591	0.0147	0.0288
-5.7808	0.0154	0.029
-5.7025	0.0161	0.0294
-5.6243	0.0169	0.03
-5.546	0.0177	0.0305
-5.4677	0.0185	0.0311
-5.3894	0.0193	0.0317
-5.3112	0.0201	0.0322
-5.2329	0.0209	0.0328
-5.1546	0.0217	0.0333
-5.0763	0.0232	0.0347
-4.998	0.0257	0.0371
-4.9198	0.0282	0.0396
-4.8415	0.0306	0.042
-4.7632	0.0331	0.0444
-4.6849	0.0356	0.0468
-4.6067	0.038	0.0492
-4.5284	0.0405	0.0516
-4.4501	0.0414	0.0523
-4.3718	0.0393	0.0494
-4.2935	0.0371	0.0466
-4.2153	0.035	0.0437
-4.137	0.0328	0.0409
-4.0587	0.0307	0.038
-3.9804	0.0286	0.0352
-3.9022	0.0264	0.0323
-3.8239	0.0247	0.0301
-3.7456	0.0244	0.0301
-3.6673	0.0242	0.0302
-3.589	0.0239	0.0302
-3.5108	0.0237	0.0303
-3.4325	0.0234	0.0303
-3.3542	0.0232	0.0303
-3.2759	0.0229	0.0304
-3.1977	0.0229	0.0303
-3.1194	0.024	0.0291
-3.0411	0.0252	0.028
-2.9628	0.0264	0.0269
-2.8845	0.0276	0.0257
-2.8063	0.0288	0.0246
-2.728	0.03	0.0235
-2.6497	0.0311	0.0224
-2.5714	0.0323	0.0212
-2.4932	0.031	0.0211
-2.4149	0.0297	0.0209
-2.3366	0.0285	0.0208
-2.2583	0.0272	0.0207
-2.18	0.0259	0.0205
-2.1018	0.0246	0.0204
-2.0235	0.0233	0.0202
-1.9452	0.022	0.0201
-1.8669	0.0226	0.02
-1.7886	0.0234	0.0199
-1.7104	0.0243	0.0198
-1.6321	0.0251	0.0197
-1.5538	0.0259	0.0197
-1.4755	0.0267	0.0196
-1.3973	0.0276	0.0195
-1.319	0.0284	0.0194
-1.2407	0.0283	0.0199
-1.1624	0.0279	0.0206
-1.0841	0.0276	0.0212
-1.0059	0.0273	0.0219
-0.9276	0.0269	0.0226
-0.8493	0.0266	0.0232
-0.771	0.0262	0.0239
-0.6928	0.0259	0.0245
-0.6145	0.0393	0.0253
-0.5362	0.0595	0.026
-0.4579	0.0797	0.0267
-0.3796	0.0999	0.0275
-0.3014	0.1201	0.0282
-0.2231	0.1404	0.029
-0.1448	0.1606	0.0297
-0.0665	0.1808	0.0304
0.0117	0.2395	0.0315
0.09	0.329	0.0329
0.1683	0.4184	0.0342
0.2466	0.5079	0.0356
0.3249	0.5973	0.0369
0.4031	0.6868	0.0383
0.4814	0.7763	0.0397
0.5597	0.8657	0.041
0.638	0.9203	0.0419
0.7162	0.9314	0.0422
0.7945	0.9424	0.0425
0.8728	0.9534	0.0428
0.9511	0.9644	0.0431
1.0294	0.9755	0.0434
1.1076	0.9865	0.0437
1.1859	0.9975	0.0439
1.2642	1.0034	0.0437
1.3425	0.9991	0.0425
1.4207	0.9948	0.0412
1.499	0.9905	0.0399
1.5773	0.9861	0.0387
1.6556	0.9818	0.0374
1.7339	0.9775	0.0362
1.8121	0.9732	0.0349
1.8904	0.9666	0.0355
1.9687	0.9522	0.0425
2.047	0.9378	0.0495
2.1252	0.9234	0.0565
2.2035	0.909	0.0635
2.2818	0.8946	0.0705
2.3601	0.8802	0.0775
2.4384	0.8658	0.0845
2.5166	0.8518	0.0908
2.5949	0.8413	0.0909
2.6732	0.8308	0.0911
2.7515	0.8202	0.0913
2.8297	0.8097	0.0915
2.908	0.7992	0.0916
2.9863	0.7887	0.0918
3.0646	0.7782	0.092
3.1429	0.7676	0.0922
3.2211	0.756	0.0937
3.2994	0.7443	0.0952
3.3777	0.7327	0.0967
3.456	0.721	0.0982
3.5342	0.7094	0.0997
3.6125	0.6977	0.1012
3.6908	0.6861	0.1027
3.7691	0.6744	0.1042
3.8474	0.663	0.1152
3.9256	0.6515	0.1274
4.0039	0.6401	0.1396
4.0822	0.6287	0.1518
4.1605	0.6172	0.164
4.2387	0.6058	0.1762
4.317	0.5943	0.1883
4.3953	0.5829	0.2005
4.4736	0.57	0.2036
4.5519	0.5567	0.2041
4.6301	0.5434	0.2046
4.7084	0.5301	0.205
4.7867	0.5168	0.2055
4.865	0.5035	0.206
4.9432	0.4902	0.2065
5.0215	0.4768	0.2069
5.0998	0.4646	0.2092
5.1781	0.453	0.2124
5.2564	0.4413	0.2156
5.3346	0.4296	0.2188
5.4129	0.4179	0.2219
5.4912	0.4063	0.2251
5.5695	0.3946	0.2283
5.6477	0.3829	0.2315
5.726	0.3719	0.2352
5.8043	0.3613	0.2395
5.8826	0.3508	0.2437
5.9609	0.3402	0.248
6.0391	0.3297	0.2522
6.1174	0.3191	0.2564
6.1957	0.3086	0.2607
6.274	0.298	0.2649
6.3523	0.2901	0.2653
6.4305	0.2855	0.261
6.5088	0.2809	0.2567
6.5871	0.2763	0.2525
6.6654	0.2717	0.2482
6.7436	0.2671	0.2439
6.8219	0.2625	0.2396
6.9002	0.2579	0.2353
6.9785	0.2532	0.2306
7.0568	0.2484	0.2252
7.135	0.2436	0.2197
7.2133	0.2388	0.2143
7.2916	0.2339	0.2088
7.3699	0.2291	0.2034
7.4481	0.2243	0.1979
7.5264	0.2195	0.1925
7.6047	0.2141	0.1875
7.683	0.2067	0.1841
7.7613	0.1992	0.1806
7.8395	0.1918	0.1772
7.9178	0.1844	0.1737
7.9961	0.177	0.1703
8.0744	0.1695	0.1668
8.1526	0.1621	0.1634
8.2309	0.155	0.1601
8.3092	0.15	0.1579
8.3875	0.1451	0.1557
8.4658	0.1402	0.1535
8.544	0.1353	0.1512
8.6223	0.1304	0.149
8.7006	0.1255	0.1468
8.7789	0.1206	0.1446
8.8571	0.1157	0.1424
8.9354	0.1192	0.1382
9.0137	0.1226	0.134
9.092	0.1261	0.1298
9.1703	0.1296	0.1257
9.2485	0.133	0.1215
9.3268	0.1365	0.1173
9.4051	0.1399	0.1131
9.4834	0.1434	0.109
9.5616	0.1338	0.1081
9.6399	0.1225	0.1077
9.7182	0.1112	0.1073
9.7965	0.0999	0.1069
9.8748	0.0886	0.1065
9.953	0.0773	0.1061
10.0313	0.066	0.1057
10.1096	0.0548	0.1053
10.1879	0.0532	0.1006
10.2661	0.0543	0.0948
10.3444	0.0555	0.0889
10.4227	0.0566	0.083
10.501	0.0578	0.0772
10.5793	0.0589	0.0713
10.6575	0.0601	0.0654
10.7358	0.0613	0.0595
10.8141	0.0611	0.0567
10.8924	0.0602	0.0555
10.9706	0.0593	0.0542
11.0489	0.0584	0.053
11.1272	0.0575	0.0517
11.2055	0.0566	0.0504
11.2838	0.0557	0.0492
11.362	0.0548	0.0479
11.4403	0.052	0.0467
11.5186	0.0477	0.0455
11.5969	0.0434	0.0442
11.6751	0.039	0.043
11.7534	0.0347	0.0418
11.8317	0.0303	0.0406
11.91	0.026	0.0394
11.9883	0.0217	0.0382
12.0665	0.0196	0.0376
12.1448	0.0205	0.0377
12.2231	0.0214	0.0378
12.3014	0.0222	0.0379
12.3796	0.0231	0.0381
12.4579	0.0239	0.0382
12.5362	0.0248	0.0383
12.6145	0.0257	0.0384
12.6928	0.0262	0.0378
12.771	0.026	0.0355
12.8493	0.0257	0.0333
12.9276	0.0255	0.031
13.0059	0.0253	0.0288
13.0841	0.0251	0.0265
13.1624	0.0248	0.0243
13.2407	0.0246	0.022
13.319	0.0247	0.0204
13.3973	0.0256	0.0212
13.4755	0.0265	0.022
13.5538	0.0274	0.0228
13.6321	0.0283	0.0236
13.7104	0.0291	0.0244
13.7886	0.03	0.0252
13.8669	0.0309	0.026
13.9452	0.0318	0.0269
14.0235	0.0325	0.0281
14.1018	0.0331	0.0293
14.18	0.0338	0.0305
14.2583	0.0344	0.0318
14.3366	0.0351	0.033
14.4149	0.0357	0.0342
14.4932	0.0364	0.0354
14.5714	0.037	0.0366
14.6497	0.036	0.0354
14.728	0.035	0.0342
14.8063	0.034	0.033
14.8845	0.033	0.0318
14.9628	0.032	0.0306
15.0411	0.031	0.0293
15.1194	0.03	0.0281
15.1977	0.029	0.0269
15.2759	0.0285	0.028
15.3542	0.028	0.0294
15.4325	0.0275	0.0308
15.5108	0.027	0.0322
15.589	0.0264	0.0336
15.6673	0.0259	0.035
15.7456	0.0254	0.0364
15.8239	0.0249	0.0378
15.9022	0.025	0.038
15.9804	0.0253	0.0377
16.0587	0.0256	0.0375
16.137	0.0259	0.0372
16.2153	0.0263	0.037
16.2935	0.0266	0.0367
16.3718	0.0269	0.0365
16.4501	0.0272	0.0362
16.5284	0.0283	0.0356
16.6067	0.0297	0.0348
16.6849	0.0312	0.0339
16.7632	0.0327	0.0331
16.8415	0.0341	0.0323
16.9198	0.0356	0.0315
16.998	0.0371	0.0306
17.0763	0.0386	0.0298
17.1546	0.0397	0.0301
17.2329	0.0406	0.0312
17.3112	0.0414	0.0324
17.3894	0.0423	0.0335
17.4677	0.0432	0.0347
17.546	0.0441	0.0358
17.6243	0.0449	0.0369
17.7025	0.0458	0.0381
17.7808	0.0457	0.0383
17.8591	0.0445	0.0374
17.9374	0.0433	0.0364
18.0157	0.042	0.0355
18.0939	0.0408	0.0345
18.1722	0.0396	0.0336
18.2505	0.0384	0.0327
18.3288	0.0371	0.0317
18.407	0.0354	0.0312
18.4853	0.0328	0.0313
18.5636	0.0302	0.0315
18.6419	0.0276	0.0317
18.7202	0.025	0.0319
18.7984	0.0223	0.0321
18.8767	0.0197	0.0323
18.955	0.0171	0.0325
19.0333	0.0158	0.032
19.1115	0.019	0.0293
19.1898	0.0223	0.0265
19.2681	0.0255	0.0237
19.3464	0.0287	0.0209
19.4247	0.032	0.0182
19.5029	0.0352	0.0154
19.5812	0.0384	0.0126
19.6595	0.0411	0.0103
19.7378	0.0391	0.011
19.816	0.0372	0.0118
19.8943	0.0352	0.0126
19.9726	0.0332	0.0133
20.0509	0.0312	0.0141
20.1292	0.0293	0.0149
20.2074	0.0273	0.0156
20.2857	0.0253	0.0164
20.364	0.0259	0.0166
20.4423	0.0265	0.0167
20.5205	0.0271	0.0168
20.5988	0.0276	0.017
20.6771	0.0282	0.0171
20.7554	0.0288	0.0172
20.8337	0.0294	0.0174
20.9119	0.03	0.0175
20.9902	0.0287	0.0177
21.0685	0.0272	0.018
21.1468	0.0256	0.0182
21.225	0.0241	0.0184
21.3033	0.0226	0.0187
21.3816	0.0211	0.0189
21.4599	0.0196	0.0192
21.5382	0.018	0.0194
21.6164	0.0178	0.0191
21.6947	0.018	0.0187
21.773	0.0182	0.0182
21.8513	0.0184	0.0178
21.9295	0.0185	0.0173
22.0078	0.0187	0.0169
22.0861	0.0189	0.0164
22.1644	0.0191	0.016
22.2427	0.0192	0.0162
22.3209	0.0192	0.0168
22.3992	0.0192	0.0174
22.4775	0.0193	0.018
22.5558	0.0193	0.0186
22.6341	0.0193	0.0192
22.7123	0.0194	0.0198
22.7906	0.0194	0.0204
22.8689	0.0184	0.0203
22.9472	0.0166	0.0197
23.0254	0.0149	0.0191
23.1037	0.0131	0.0185
23.182	0.0113	0.0179
23.2603	0.0095427	0.0172
23.3386	0.0077669	0.0166
23.4168	0.0059912	0.016
23.4951	0.0054028	0.0154
23.5734	0.0062988	0.0149
23.6517	0.0071947	0.0144
23.7299	0.0080907	0.0138
23.8082	0.0089866	0.0133
23.8865	0.0098826	0.0128
23.9648	0.0108	0.0122
24.0431	0.0117	0.0117
24.1213	0.012	0.0115
24.1996	0.0112	0.012
24.2779	0.0104	0.0125
24.3562	0.0096207	0.013
24.4344	0.0088253	0.0135
24.5127	0.00803	0.014
24.591	0.0072347	0.0145
24.6693	0.0064393	0.0151
24.7476	0.0061504	0.0153
24.8258	0.0076341	0.0146
24.9041	0.0091177	0.0139
24.9824	0.0106	0.0132
25.0607	0.0121	0.0125
25.1389	0.0136	0.0118
25.2172	0.0151	0.011
25.2955	0.0165	0.0103
25.3738	0.0178	0.0096728
25.4521	0.0175	0.0093964
25.5303	0.0171	0.00912
25.6086	0.0167	0.0088436
25.6869	0.0164	0.0085672
25.7652	0.016	0.0082908
25.8434	0.0157	0.0080145
25.9217	0.0153	0.0077381
26	0.0149	0.0074617

## Sheet: Table E
ppm	spectrum		ppm	offset ampl
-25	-1040		13.024	0.7263
-24.9511	-1080		11.02	0.8566
-24.9022	-1050		9.016	0.9295
-24.8534	-1000		7.012	0.9622
-24.8045	-1010		5.008	0.9839
-24.7556	-1030		3.004	0.9974
-24.7067	-1020		0	1
-24.6579	-984		-2.004	0.9865
-24.609	-996		-5.008	0.9728
-24.5601	-1020		-7.012	0.9317
-24.5112	-1030		-9.016	0.8736
-24.4624	-1000		-11.02	0.8012
-24.4135	-987		-13.024	0.758
-24.3646	-1000
-24.3157	-1040
-24.2669	-1060
-24.218	-1060
-24.1691	-1030
-24.1202	-1010
-24.0714	-1020
-24.0225	-1050
-23.9736	-1100
-23.9247	-1120
-23.8759	-1070
-23.827	-969
-23.7781	-875
-23.7292	-818
-23.6804	-864
-23.6315	-961
-23.5826	-943
-23.5337	-926
-23.4848	-914
-23.436	-901
-23.3871	-945
-23.3382	-1050
-23.2893	-1070
-23.2405	-941
-23.1916	-773
-23.1427	-795
-23.0938	-830
-23.045	-922
-22.9961	-915
-22.9472	-938
-22.8983	-1040
-22.8495	-1070
-22.8006	-1050
-22.7517	-941
-22.7028	-877
-22.654	-763
-22.6051	-796
-22.5562	-859
-22.5073	-877
-22.4585	-913
-22.4096	-860
-22.3607	-813
-22.3118	-696
-22.263	-861
-22.2141	-866
-22.1652	-796
-22.1163	-821
-22.0674	-866
-22.0186	-924
-21.9697	-1010
-21.9208	-1010
-21.8719	-983
-21.8231	-940
-21.7742	-929
-21.7253	-910
-21.6764	-889
-21.6276	-834
-21.5787	-781
-21.5298	-703
-21.4809	-744
-21.4321	-813
-21.3832	-835
-21.3343	-774
-21.2854	-740
-21.2366	-734
-21.1877	-693
-21.1388	-661
-21.0899	-703
-21.0411	-806
-20.9922	-672
-20.9433	-677
-20.8944	-682
-20.8456	-703
-20.7967	-760
-20.7478	-865
-20.6989	-867
-20.65	-896
-20.6012	-931
-20.5523	-850
-20.5034	-731
-20.4545	-719
-20.4057	-793
-20.3568	-805
-20.3079	-796
-20.259	-700
-20.2102	-824
-20.1613	-856
-20.1124	-805
-20.0635	-698
-20.0147	-529
-19.9658	-402
-19.9169	-614
-19.868	-792
-19.8192	-872
-19.7703	-818
-19.7214	-804
-19.6725	-883
-19.6237	-959
-19.5748	-730
-19.5259	-649
-19.477	-736
-19.4282	-802
-19.3793	-737
-19.3304	-676
-19.2815	-702
-19.2326	-610
-19.1838	-768
-19.1349	-1010
-19.086	-1130
-19.0371	-987
-18.9883	-733
-18.9394	-451
-18.8905	-459
-18.8416	-449
-18.7928	-420
-18.7439	-624
-18.695	-740
-18.6461	-728
-18.5973	-650
-18.5484	-436
-18.4995	-394
-18.4506	-499
-18.4018	-470
-18.3529	-408
-18.304	-480
-18.2551	-518
-18.2063	-565
-18.1574	-571
-18.1085	-391
-18.0596	-271
-18.0108	-355
-17.9619	-200
-17.913	-136
-17.8641	-169
-17.8152	-210
-17.7664	-110
-17.7175	-42.7
-17.6686	-40.7
-17.6197	39.3
-17.5709	28.3
-17.522	-67.7
-17.4731	-331
-17.4242	-392
-17.3754	-344
-17.3265	-169
-17.2776	-38.7
-17.2287	175
-17.1799	275
-17.131	265
-17.0821	415
-17.0332	615
-16.9844	745
-16.9355	725
-16.8866	675
-16.8377	815
-16.7889	995
-16.74	1390
-16.6911	1770
-16.6422	1780
-16.5934	2080
-16.5445	2510
-16.4956	2780
-16.4467	3210
-16.3978	3850
-16.349	4360
-16.3001	5020
-16.2512	5880
-16.2023	6660
-16.1535	7070
-16.1046	7400
-16.0557	7890
-16.0068	8250
-15.958	8750
-15.9091	9300
-15.8602	9500
-15.8113	9600
-15.7625	9300
-15.7136	8930
-15.6647	8540
-15.6158	8050
-15.567	7660
-15.5181	7240
-15.4692	6780
-15.4203	6160
-15.3715	5360
-15.3226	4720
-15.2737	4100
-15.2248	3540
-15.176	3030
-15.1271	2450
-15.0782	1900
-15.0293	1490
-14.9804	1150
-14.9316	715
-14.8827	635
-14.8338	425
-14.7849	395
-14.7361	385
-14.6872	225
-14.6383	225
-14.5894	105
-14.5406	61.3
-14.4917	-89.7
-14.4428	-266
-14.3939	-388
-14.3451	-429
-14.2962	-284
-14.2473	-305
-14.1984	-447
-14.1496	-620
-14.1007	-507
-14.0518	-305
-14.0029	-236
-13.9541	-361
-13.9052	-429
-13.8563	-598
-13.8074	-688
-13.7586	-605
-13.7097	-434
-13.6608	-454
-13.6119	-742
-13.563	-797
-13.5142	-586
-13.4653	-647
-13.4164	-857
-13.3675	-688
-13.3187	-485
-13.2698	-534
-13.2209	-528
-13.172	-493
-13.1232	-637
-13.0743	-873
-13.0254	-946
-12.9765	-1110
-12.9277	-922
-12.8788	-821
-12.8299	-917
-12.781	-1140
-12.7322	-1160
-12.6833	-1200
-12.6344	-1220
-12.5855	-1090
-12.5367	-943
-12.4878	-1110
-12.4389	-1170
-12.39	-1090
-12.3412	-970
-12.2923	-776
-12.2434	-699
-12.1945	-775
-12.1457	-727
-12.0968	-593
-12.0479	-654
-11.999	-647
-11.9501	-735
-11.9013	-647
-11.8524	-557
-11.8035	-535
-11.7546	-356
-11.7058	-201
-11.6569	-399
-11.608	-582
-11.5591	-455
-11.5103	-512
-11.4614	-476
-11.4125	-342
-11.3636	-381
-11.3148	-568
-11.2659	-820
-11.217	-690
-11.1681	-660
-11.1193	-642
-11.0704	-668
-11.0215	-873
-10.9726	-834
-10.9238	-980
-10.8749	-783
-10.826	-561
-10.7771	-528
-10.7283	-605
-10.6794	-612
-10.6305	-501
-10.5816	-414
-10.5327	-255
-10.4839	-234
-10.435	-194
-10.3861	-208
-10.3372	-251
-10.2884	-242
-10.2395	47.3
-10.1906	215
-10.1417	275
-10.0929	225
-10.044	265
-9.9951	395
-9.9462	345
-9.8974	235
-9.8485	255
-9.7996	365
-9.7507	355
-9.7019	245
-9.653	295
-9.6041	285
-9.5552	215
-9.5064	165
-9.4575	185
-9.4086	115
-9.3597	-16.7
-9.3109	-140
-9.262	-383
-9.2131	-360
-9.1642	-339
-9.1153	-438
-9.0665	-577
-9.0176	-701
-8.9687	-745
-8.9198	-543
-8.871	-255
-8.8221	195
-8.7732	375
-8.7243	415
-8.6755	505
-8.6266	635
-8.5777	895
-8.5288	1040
-8.48	1230
-8.4311	1860
-8.3822	2510
-8.3333	2850
-8.2845	3300
-8.2356	3880
-8.1867	4520
-8.1378	4930
-8.089	5490
-8.0401	5730
-7.9912	5700
-7.9423	5690
-7.8935	5620
-7.8446	5460
-7.7957	5320
-7.7468	5570
-7.6979	6090
-7.6491	6970
-7.6002	8070
-7.5513	9400
-7.5024	10700
-7.4536	11700
-7.4047	12400
-7.3558	12600
-7.3069	12600
-7.2581	12500
-7.2092	12400
-7.1603	12400
-7.1114	12100
-7.0626	11700
-7.0137	10700
-6.9648	9600
-6.9159	8660
-6.8671	7530
-6.8182	6520
-6.7693	5660
-6.7204	4840
-6.6716	4400
-6.6227	3950
-6.5738	3610
-6.5249	3160
-6.4761	2800
-6.4272	2460
-6.3783	2240
-6.3294	2160
-6.2805	1860
-6.2317	1400
-6.1828	1120
-6.1339	985
-6.085	885
-6.0362	635
-5.9873	405
-5.9384	315
-5.8895	105
-5.8407	175
-5.7918	225
-5.7429	185
-5.694	12.3
-5.6452	-180
-5.5963	-367
-5.5474	-205
-5.4985	-6.66
-5.4497	77.3
-5.4008	-27.7
-5.3519	-136
-5.303	-129
-5.2542	-276
-5.2053	-292
-5.1564	-180
-5.1075	-215
-5.0587	-233
-5.0098	-377
-4.9609	-474
-4.912	-787
-4.8631	-995
-4.8143	-829
-4.7654	-610
-4.7165	-657
-4.6676	-583
-4.6188	-424
-4.5699	-267
-4.521	-145
-4.4721	-395
-4.4233	-447
-4.3744	-416
-4.3255	-341
-4.2766	-256
-4.2278	-97.7
-4.1789	-201
-4.13	-511
-4.0811	-642
-4.0323	-649
-3.9834	-628
-3.9345	-699
-3.8856	-621
-3.8368	-463
-3.7879	-607
-3.739	-606
-3.6901	-575
-3.6413	-506
-3.5924	-474
-3.5435	-396
-3.4946	-199
-3.4457	-275
-3.3969	-213
-3.348	-342
-3.2991	-172
-3.2502	-314
-3.2014	-335
-3.1525	-152
-3.1036	-111
-3.0547	-42.7
-3.0059	-149
-2.957	86.3
-2.9081	545
-2.8592	975
-2.8104	1290
-2.7615	1590
-2.7126	1990
-2.6637	2550
-2.6149	3150
-2.566	4210
-2.5171	5640
-2.4682	7010
-2.4194	8350
-2.3705	9400
-2.3216	10000
-2.2727	10200
-2.2239	10000
-2.175	9900
-2.1261	9900
-2.0772	10000
-2.0283	9700
-1.9795	8950
-1.9306	8000
-1.8817	7110
-1.8328	6030
-1.784	4720
-1.7351	3500
-1.6862	2750
-1.6373	1760
-1.5885	975
-1.5396	635
-1.4907	645
-1.4418	385
-1.393	145
-1.3441	-161
-1.2952	-414
-1.2463	-622
-1.1975	-936
-1.1486	-809
-1.0997	-745
-1.0508	-698
-1.002	-755
-0.9531	-862
-0.9042	-858
-0.8553	-741
-0.8065	-548
-0.7576	-399
-0.7087	-245
-0.6598	-336
-0.6109	-510
-0.5621	-655
-0.5132	-567
-0.4643	-751
-0.4154	-980
-0.3666	-1280
-0.3177	-1640
-0.2688	-1360
-0.2199	-179
-0.1711	1420
-0.1222	1870
-0.0733	915
-0.0244	-879
0.0244	-1720
0.0733	-1150
0.1222	-250
0.1711	565
0.2199	1200
0.2688	1300
0.3177	1170
0.3666	975
0.4154	945
0.4643	885
0.5132	595
0.5621	275
0.6109	65.3
0.6598	-5.66
0.7087	65.3
0.7576	185
0.8065	295
0.8553	225
0.9042	54.3
0.9531	175
1.002	86.3
1.0508	31.3
1.0997	-43.7
1.1486	-144
1.1975	-330
1.2463	-420
1.2952	-376
1.3441	-202
1.393	-422
1.4418	-473
1.4907	-403
1.5396	-574
1.5885	-484
1.6373	-434
1.6862	-495
1.7351	-355
1.784	-285
1.8328	-264
1.8817	-164
1.9306	-124
1.9795	36.3
2.0283	297
2.0772	437
2.1261	597
2.175	868
2.2239	1140
2.2727	1600
2.3216	2080
2.3705	2180
2.4194	2450
2.4682	2710
2.5171	2690
2.566	2640
2.6149	2610
2.6637	2440
2.7126	2380
2.7615	2170
2.8104	2170
2.8592	2830
2.9081	3620
2.957	4530
3.0059	5410
3.0547	6650
3.1036	7820
3.1525	8680
3.2014	9200
3.2502	9380
3.2991	9490
3.348	9380
3.3969	8940
3.4457	8580
3.4946	8300
3.5435	8180
3.5924	8460
3.6413	9000
3.6901	9560
3.739	9790
3.7879	9590
3.8368	9240
3.8856	8850
3.9345	8290
3.9834	7340
4.0323	6300
4.0811	5420
4.13	4900
4.1789	4440
4.2278	3690
4.2766	3170
4.3255	2860
4.3744	2630
4.4233	2440
4.4721	2280
4.521	2090
4.5699	1710
4.6188	1140
4.6676	979
4.7165	640
4.7654	521
4.8143	631
4.8631	531
4.912	630
4.9609	719
5.0098	1010
5.0587	1640
5.1075	2420
5.1564	3520
5.2053	4800
5.2542	6260
5.303	7910
5.3519	9140
5.4008	9720
5.4497	9650
5.4985	9160
5.5474	8430
5.5963	7620
5.6452	6910
5.694	6250
5.7429	5720
5.7918	5180
5.8407	4790
5.8895	4760
5.9384	4190
5.9873	3720
6.0362	3180
6.085	2880
6.1339	2890
6.1828	2680
6.2317	2580
6.2805	2850
6.3294	3310
6.3783	3630
6.4272	3900
6.4761	4120
6.5249	4390
6.5738	4480
6.6227	4540
6.6716	4440
6.7204	4430
6.7693	4450
6.8182	4300
6.8671	4140
6.9159	4230
6.9648	4620
7.0137	4810
7.0626	4870
7.1114	4820
7.1603	4690
7.2092	4290
7.2581	3790
7.3069	3490
7.3558	3340
7.4047	2890
7.4536	2540
7.5024	2340
7.5513	2040
7.6002	1700
7.6491	1190
7.6979	843
7.7468	866
7.7957	818
7.8446	750
7.8935	670
7.9423	620
7.9912	628
8.0401	536
8.089	123
8.1378	-161
8.1867	-136
8.2356	-122
8.2845	-48.9
8.3333	93.4
8.3822	54.7
8.4311	-95
8.48	-426
8.5288	-507
8.5777	-500
8.6266	-273
8.6755	-328
8.7243	-383
8.7732	-129
8.8221	104
8.871	6.63
8.9198	-222
8.9687	-541
9.0176	-700
9.0665	-781
9.1153	-682
9.1642	-533
9.2131	-145
9.262	-27.3
9.3109	190
9.3597	96.7
9.4086	-86.9
9.4575	-201
9.5064	-175
9.5552	-109
9.6041	-184
9.653	-389
9.7019	-424
9.7507	-239
9.7996	-224
9.8485	-219
9.8974	-94.5
9.9462	-140
9.9951	-315
10.044	-460
10.0929	-474
10.1417	-479
10.1906	-344
10.2395	-350
10.2884	-213
10.3372	-62.5
10.3861	-180
10.435	-214
10.4839	-213
10.5327	-209
10.5816	-205
10.6305	-179
10.6794	-308
10.7283	-446
10.7771	-288
10.826	-358
10.8749	-514
10.9238	-548
10.9726	-408
11.0215	-457
11.0704	-346
11.1193	-333
11.1681	-325
11.217	-287
11.2659	-288
11.3148	-232
11.3636	-275
11.4125	-396
11.4614	-340
11.5103	-332
11.5591	-368
11.608	-474
11.6569	-460
11.7058	-463
11.7546	-391
11.8035	-467
11.8524	-518
11.9013	-471
11.9501	-409
11.999	-231
12.0479	22.2
12.0968	-137
12.1457	-304
12.1945	-248
12.2434	-75.3
12.2923	-218
12.3412	-329
12.39	-331
12.4389	-263
12.4878	-344
12.5367	-536
12.5855	-344
12.6344	-261
12.6833	-504
12.7322	-567
12.781	-513
12.8299	-514
12.8788	-226
12.9277	-273
12.9765	-434
13.0254	-495
13.0743	-297
13.1232	-300
13.172	-331
13.2209	-311
13.2698	-396
13.3187	-328
13.3675	-382
13.4164	-341
13.4653	-236
13.5142	-400
13.563	-518
13.6119	-426
13.6608	-296
13.7097	-246
13.7586	-116
13.8074	-84.3
13.8563	-262
13.9052	-314
13.9541	-380
14.0029	-358
14.0518	-94.9
14.1007	11.2
14.1496	-162
14.1984	-233
14.2473	-36.3
14.2962	-7.51
14.3451	-257
14.3939	-211
14.4428	-350
14.4917	-536
14.5406	-480
14.5894	-506
14.6383	-340
14.6872	-181
14.7361	-157
14.7849	-120
14.8338	-61.8
14.8827	-103
14.9316	-359
14.9804	-353
15.0293	-292
15.0782	-294
15.1271	24.7
15.176	325
15.2248	225
15.2737	84.1
15.3226	-47.7
15.3715	-188
15.4203	-43.8
15.4692	35.8
15.5181	-70.4
15.567	-3.64
15.6158	21.2
15.6647	-177
15.7136	-256
15.7625	-112
15.8113	121
15.8602	256
15.9091	391
15.958	344
16.0068	238
16.0557	-26
16.1046	-104
16.1535	31.4
16.2023	115
16.2512	224
16.3001	278
16.349	276
16.3978	264
16.4467	391
16.4956	486
16.5445	371
16.5934	247
16.6422	200
16.6911	155
16.74	163
16.7889	271
16.8377	240
16.8866	359
16.9355	387
16.9844	263
17.0332	217
17.0821	-15
17.131	-174
17.1799	-307
17.2287	-509
17.2776	-545
17.3265	-412
17.3754	-401
17.4242	-231
17.4731	-351
17.522	-406
17.5709	-503
17.6197	-492
17.6686	-68
17.7175	99.8
17.7664	122
17.8152	77.5
17.8641	269
17.913	506
17.9619	490
18.0108	423
18.0596	343
18.1085	244
18.1574	227
18.2063	135
18.2551	199
18.304	157
18.3529	228
18.4018	103
18.4506	53.1
18.4995	397
18.5484	290
18.5973	-133
18.6461	-318
18.695	-64.4
18.7439	408
18.7928	866
18.8416	963
18.8905	701
18.9394	359
18.9883	170
19.0371	60.2
19.086	-23.3
19.1349	-37.2
19.1838	40.5
19.2326	-71.2
19.2815	-85.3
19.3304	95.2
19.3793	72.3
19.4282	29
19.477	12.4
19.5259	56.3
19.5748	-122
19.6237	-99.8
19.6725	60.1
19.7214	-47.3
19.7703	-76
19.8192	-152
19.868	-289
19.9169	-332
19.9658	-299
20.0147	-227
20.0635	-33.8
20.1124	-73.6
20.1613	-53.6
20.2102	-64.9
20.259	-93.5
20.3079	-138
20.3568	-308
20.4057	-483
20.4545	-473
20.5034	-383
20.5523	-306
20.6012	-339
20.65	-258
20.6989	-161
20.7478	-182
20.7967	-282
20.8456	-388
20.8944	-443
20.9433	-501
20.9922	-529
21.0411	-522
21.0899	-491
21.1388	-455
21.1877	-465
21.2366	-417
21.2854	-358
21.3343	-411
21.3832	-410
21.4321	-441
21.4809	-488
21.5298	-471
21.5787	-425
21.6276	-460
21.6764	-542
21.7253	-621
21.7742	-613
21.8231	-538
21.8719	-335
21.9208	-370
21.9697	-544
22.0186	-550
22.0674	-520
22.1163	-488
22.1652	-421
22.2141	-506
22.263	-502
22.3118	-496
22.3607	-539
22.4096	-467
22.4585	-385
22.5073	-261
22.5562	-170
22.6051	-96.9
22.654	-222
22.7028	-244
22.7517	-188
22.8006	-185
22.8495	-185
22.8983	-248
22.9472	-300
22.9961	-286
23.045	-222
23.0938	-192
23.1427	-85.4
23.1916	-149
23.2405	-163
23.2893	-212
23.3382	-168
23.3871	-221
23.436	-234
23.4848	-230
23.5337	-197
23.5826	-235
23.6315	-293
23.6804	-284
23.7292	-258
23.7781	-329
23.827	-372
23.8759	-307
23.9247	-303
23.9736	-319
24.0225	-290
24.0714	-320
24.1202	-302
24.1691	-293
24.218	-290
24.2669	-349
24.3157	-364
24.3646	-378
24.4135	-355
24.4624	-322
24.5112	-330
24.5601	-423
24.609	-460
24.6579	-440
24.7067	-451
24.7556	-468
24.8045	-509
24.8534	-487
24.9022	-401
24.9511	-384
25	-427

## Sheet: Table F
Subject #	1	2	3	4	5	6	7	8
Na2HPo4	1308	2153.71	5261.57	6279.21	2646	2646.59	4451	2646.46
Phantom	501.16	461.544	792.065	773.228	563.5	563.5	563.5	563.5
In vivo	399.79	413.7	611.65	586.62	475.07	587.32	614	527
Gamma	282.46	298.06	204.19	225.03	434	518.27	232.56	399.04
Beta	240.395	244.412	188.2	228.241	454.39	559.165	209.393	344.707
Alpha	343.085	358.577	278.363	312.124	560.327	531.259	307.991	460.714
PDE	415.88	494.03	327.83	390.05	830.17	1475	342.13	843.88
Pi	179.645	182.37	142.84	192.27	347.28	405.07	195.91	338.4
PME	125.38	212.18	135.03	278.04	256.36	505	143.39	211.19
