# Supplementary material for: Absolute Quantification of Human Liver Phosphorus-Containing Metabolites In Vivo Using an Inhomogeneous Spoiling Magnetic Field Gradient
Source: PLoS One. 2015 Dec 3;10(12):e0143239. doi: 10.1371/journal.pone.0143239 (PMC4669158; doi:10.1371/journal.pone.0143239)
Supplement: S1 Script — The field can be calculated for different spacing between meanderline current elements, varying input current and different depths from the coil surface. The Biot-Savart equation was used in these calculations. (M) [file pone.0143239.s002.m]

function [fld] = S1 Script(Ax,Ai ,Az)

% Bivot Savart implementation to calculate Bz for meanderline coil. 
% inputs Ax = gap between conductors in mm, Ai = current (amp), Az =
% distance above the coil surface (mm)

gapX = Ax;    % distance between the conductors in mm; conductors are infinitely long along y axis in x-y plane
IampX = Ai;   % current in Amp
Z = Az;       % distance above the array in mm

Uo = 4*pi*1e-7; % henry/meter

incX = Ax/1000;
no_of_cond = 50; % should be even

cond_idx = no_of_cond-1;
idx = 0;


for xPos = -gapX/2:incX:gapX/2
    clear Rn theta
    r_idx = 0;
    for n_cond = -cond_idx:2:cond_idx
            r_idx = r_idx+1;
            Rn(r_idx) = sqrt( Z^2 + (xPos - n_cond*gapX/2)^2 );
    end
    Rn = Rn(:); % mm
    theta = asin(Z./Rn);
    Rn = Rn/1000; % convert to m
    
    
    current_dir = repmat([1; -1],[size(Rn,1)/2,1]);
    clear Bn
    for n_B = 1:size(Rn,1)
            Bn(n_B,1) = (Uo *  current_dir(n_B) * IampX)/(2*pi*Rn(n_B));
    end
    Bn_proj = Bn.*sin(theta);
    idx = idx+1;
    Bx(idx) = sum(Bn_proj); %Tesla
    
end

xPos = -gapX/2:incX:gapX/2;

clear A B C
A = Bx(:);
B = flipud(A);
C = cat(1,B,A,B,A,B,A,B);
X = linspace(-7*gapX,7*gapX,length(C));
 
figure(1);clf
plot(X,1e4*C); grid; title(max(1e4*C));
grid on

clear temp
X = X(:);
Y = 1e4*C;

clear data
data(:,1) = X;
data(:,2) = Y;

fld = data;
end
